# Supplementary material for: Contrasting Determinants of Mutation Rates in Germline and Soma
Source: Genetics. 2017 Jul 21;207(1):255–67. doi: 10.1534/genetics.117.1114 (PMC5586376; doi:10.1534/genetics.117.1114)
Supplement: Supplementary file 2 [file 255TableS1.xlsx]

## Sheet: Sheet1
genename	chr	mut_start	mut_end	ref_allele	mut_allele	study_name
MARCH2	chr19	8491544	8491545	C	G	CHD
SEPT2	chr2	242275457	242275458	C	T	CHD
SEPT3	chr22	42382109	42382110	G	A	CHD
SEPT4	chr17	56604064	56604065	A	C	CHD
AAAS	chr12	53701324	53701325	G	C	CHD
AACS	chr12	125621408	125621409	C	T	CHD
ABAT	chr16	8870305	8870306	C	T	CHD
ABCA13	chr7	48287895	48287896	G	C	CHD
ABCA7	chr19	1056183	1056184	G	A	CHD
ABCA8	chr17	66924149	66924150	C	T	CHD
ABCB6	chr2	220082868	220082869	G	C	CHD
ABCG1	chr21	43710253	43710254	T	C	CHD
ABHD12B	chr14	51352546	51352547	A	G	CHD
ABL2	chr1	179087763	179087764	G	T	CHD
ABLIM3	chr5	148620265	148620266	A	G	CHD
ABRA	chr8	107773495	107773496	G	A	CHD
ACAN	chr15	89388926	89388927	G	A	CHD
ACER1	chr19	6333509	6333510	T	C	CHD
ACSL1	chr4	185724531	185724532	G	A	CHD
ACSM5	chr16	20439119	20439120	A	C	CHD
ACTB	chr7	5568088	5568089	C	T	CHD
ADAM32	chr8	39044464	39044465	T	G	CHD
ADAM7	chr8	24304765	24304766	T	C	CHD
ADAMTS16	chr5	5303438	5303439	C	T	CHD
ADAMTS17	chr15	100672304	100672305	T	C	CHD
ADAMTS2	chr5	178541175	178541176	G	C	CHD
ADAMTSL2	chr9	136404992	136404993	C	T	CHD
ADAMTSL2	chr9	136439960	136439961	G	A	CHD
ADAMTSL5	chr19	1506903	1506904	A	G	CHD
ADCK3	chr1	227169764	227169765	C	T	CHD
ADCY4	chr14	24791325	24791326	G	A	CHD
ADH1B	chr4	100239231	100239232	A	G	CHD
AES	chr19	3061183	3061184	A	G	CHD
AFAP1L2	chr10	116060332	116060333	T	C	CHD
AFF2	chrX	148037625	148037626	C	G	CHD
AFM	chr4	74365866	74365867	T	C	CHD
AFTPH	chr2	64779392	64779393	G	T	CHD
AGTR2	chrX	115304124	115304125	G	A	CHD
AHCY	chr20	32891053	32891054	T	C	CHD
AHNAK	chr11	62294884	62294885	G	A	CHD
AHNAK	chr11	62287478	62287479	G	A	CHD
AHR	chr7	17378738	17378739	G	A	CHD
AIPL1	chr17	6330259	6330260	C	T	CHD
AK5	chr1	77752657	77752658	C	T	CHD
AKAP6	chr14	33004869	33004870	C	T	CHD
AKAP8	chr19	15484808	15484809	G	A	CHD
AKT1S1	chr19	50373216	50373217	C	T	CHD
ALAS1	chr3	52233272	52233273	C	T	CHD
ALDH18A1	chr10	97376353	97376354	G	A	CHD
ALDH3A2	chr17	19575251	19575252	G	C	CHD
ALDOB	chr9	104184172	104184173	G	A	CHD
ALG1L2	chr3	129810975	129810976	C	T	CHD
ALOX15B	chr17	7948972	7948973	G	A	CHD
ALPK2	chr18	56202379	56202380	C	T	CHD
ALPL	chr1	21890595	21890596	G	A	CHD
ALPPL2	chr2	233272432	233272433	C	A	CHD
ALS2	chr2	202625804	202625805	T	G	CHD
ALS2CL	chr3	46716140	46716141	G	A	CHD
ALS2CR11	chr2	202358260	202358261	T	C	CHD
ANGEL1	chr14	77257662	77257663	C	T	CHD
ANGPT4	chr20	865861	865862	C	T	CHD
ANGPTL5	chr11	101771174	101771175	A	G	CHD
ANKAR	chr2	190595310	190595311	C	A	CHD
ANKRD11	chr16	89341275	89341276	G	A	CHD
ANKRD18A	chr9	38578019	38578020	A	G	CHD
ANKRD50	chr4	125592494	125592495	G	C	CHD
ANKS1B	chr12	100219101	100219102	G	A	CHD
ANLN	chr7	36445997	36445998	C	T	CHD
ANO10	chr3	43647286	43647287	C	T	CHD
ANO3	chr11	26463596	26463597	C	A	CHD
ANXA6	chr5	150509076	150509077	C	T	CHD
AP3B1	chr5	77406116	77406117	C	T	CHD
AP3B2	chr15	83333168	83333169	G	A	CHD
APLP1	chr19	36364546	36364547	C	T	CHD
APOBEC3C	chr22	39411715	39411716	G	A	CHD
APOBEC3G	chr22	39477083	39477084	G	A	CHD
AQP12A	chr2	241631702	241631703	C	T	CHD
ARFGEF2	chr20	47633842	47633843	A	G	CHD
ARHGAP32	chr11	128844607	128844608	A	G	CHD
ARHGAP36	chrX	130222640	130222641	G	A	CHD
ARHGDIA	chr17	79827067	79827068	C	T	CHD
ARHGEF11	chr1	156906671	156906672	G	A	CHD
ARHGEF4	chr2	131798965	131798966	C	T	CHD
ARHGEF5	chr7	144075886	144075887	A	C	CHD
ARID1A	chr1	27106422	27106423	G	C	CHD
ARMCX5	chrX	101857584	101857585	C	G	CHD
ARPC2	chr2	219114575	219114576	G	A	CHD
ASAP3	chr1	23760826	23760827	G	A	CHD
ASB17	chr1	76384743	76384744	T	C	CHD
ASCL3	chr11	8959408	8959409	C	T	CHD
ASIC4	chr2	220402404	220402405	C	T	CHD
ASPHD1	chr16	29917115	29917116	C	G	CHD
ASTN2	chr9	119413996	119413997	G	A	CHD
ASUN	chr12	27069004	27069005	C	A	CHD
ASXL3	chr18	31326333	31326334	C	T	CHD
ATAD3B	chr1	1425983	1425984	C	G	CHD
ATCAY	chr19	3907759	3907760	C	T	CHD
ATCAY	chr19	3907808	3907809	G	A	CHD
ATF6B	chr6	32084547	32084548	G	A	CHD
ATIC	chr2	216211529	216211530	C	T	CHD
ATM	chr11	108129797	108129798	G	A	CHD
ATP2A2	chr12	110784215	110784216	C	T	CHD
ATP6AP1L	chr5	81614081	81614082	A	G	CHD
ATP6V1B2	chr8	20069650	20069651	T	G	CHD
ATRNL1	chr10	116931016	116931017	G	C	CHD
ATRX	chrX	76938360	76938361	T	A	CHD
B3GALT5	chr21	41033200	41033201	A	G	CHD
B3GAT3	chr11	62384646	62384647	G	A	CHD
B3GNT7	chr2	232263134	232263135	C	A	CHD
BACH2	chr6	90642245	90642246	T	C	CHD
BAG4	chr8	38065263	38065264	C	T	CHD
BANP	chr16	88039696	88039697	G	A	CHD
BARHL2	chr1	91182216	91182217	T	C	CHD
BAZ1B	chr7	72858407	72858408	G	C	CHD
BCAP29	chr7	107254143	107254144	G	C	CHD
BCL2L11	chr2	111881676	111881677	C	T	CHD
BCL3	chr19	45262794	45262795	G	A	CHD
BCL9	chr1	147096662	147096663	T	A	CHD
BCL9L	chr11	118779167	118779168	C	T	CHD
BEND3	chr6	107391847	107391848	C	T	CHD
BICD1	chr12	32490459	32490460	T	A	CHD
BOD1L1	chr4	13616149	13616150	C	T	CHD
BPTF	chr17	65888055	65888056	T	C	CHD
BRAF	chr7	140477806	140477807	C	T	CHD
BRD4	chr19	15367844	15367845	G	A	CHD
BRD4	chr19	15366308	15366309	G	A	CHD
BRF1	chr14	105707747	105707748	G	A	CHD
BRWD3	chrX	79936928	79936929	G	A	CHD
BTBD6	chr14	105715498	105715499	C	G	CHD
BTN3A3	chr6	26452129	26452130	G	A	CHD
BZRAP1	chr17	56393825	56393826	G	A	CHD
BZRAP1	chr17	56400700	56400701	C	T	CHD
C11orf57	chr11	111953228	111953229	C	T	CHD
C12orf4	chr12	4639213	4639214	G	A	CHD
C12orf56	chr12	64678485	64678486	G	C	CHD
C15orf52	chr15	40631736	40631737	G	A	CHD
C18orf8	chr18	21110375	21110376	T	C	CHD
C1GALT1	chr7	7274102	7274103	A	C	CHD
C1orf194	chr1	109656274	109656275	G	A	CHD
C1orf94	chr1	34666597	34666598	G	A	CHD
C22orf39	chr22	19435299	19435300	A	C	CHD
C3	chr19	6712593	6712594	G	A	CHD
C7orf33	chr7	148288216	148288217	A	C	CHD
C9orf64	chr9	86570460	86570461	T	A	CHD
C9orf84	chr9	114454109	114454110	A	G	CHD
CA7	chr16	66885434	66885435	C	T	CHD
CABIN1	chr22	24562682	24562683	G	T	CHD
CABP4	chr11	67223048	67223049	G	A	CHD
CACNA1C	chr12	2742819	2742820	T	A	CHD
CACNA1H	chr16	1262078	1262079	C	T	CHD
CACNA2D4	chr12	1963117	1963118	C	T	CHD
CAD	chr2	27445072	27445073	C	T	CHD
CAD	chr2	27465792	27465793	G	A	CHD
CAD	chr2	27455451	27455452	C	G	CHD
CADPS	chr3	62543165	62543166	A	G	CHD
CALML6	chr1	1847124	1847125	A	T	CHD
CAND1	chr12	67691234	67691235	A	G	CHD
CAND1	chr12	67700343	67700344	C	T	CHD
CAPG	chr2	85628791	85628792	G	A	CHD
CAPN9	chr1	230903388	230903389	C	G	CHD
CARS2	chr13	111319717	111319718	G	A	CHD
CASP9	chr1	15833523	15833524	T	C	CHD
CBLC	chr19	45303655	45303656	T	A	CHD
CBX8	chr17	77768806	77768807	G	A	CHD
CBY1	chr22	39064104	39064105	C	T	CHD
CCAR1	chr10	70531021	70531022	A	G	CHD
CCDC108	chr2	219870809	219870810	G	T	CHD
CCDC129	chr7	31614221	31614222	C	G	CHD
CCDC129	chr7	31682967	31682968	A	G	CHD
CCDC129	chr7	31614244	31614245	C	A	CHD
CCDC13	chr3	42754709	42754710	C	T	CHD
CCDC144NL	chr17	20799083	20799084	G	A	CHD
CCDC158	chr4	77250078	77250079	G	A	CHD
CCDC171	chr9	15744465	15744466	T	C	CHD
CCDC171	chr9	15971635	15971636	C	T	CHD
CCDC25	chr8	27606053	27606054	A	C	CHD
CCDC57	chr17	80059580	80059581	G	A	CHD
CCDC82	chr11	96117901	96117902	C	T	CHD
CCNB2	chr15	59399630	59399631	A	G	CHD
CCNL1	chr3	156877826	156877827	G	A	CHD
CCT3	chr1	156281978	156281979	C	A	CHD
CD2	chr1	117297279	117297280	C	G	CHD
CDADC1	chr13	49842083	49842084	G	A	CHD
CDC42	chr1	22412948	22412949	A	G	CHD
CDC42EP3	chr2	37873203	37873204	C	T	CHD
CDC5L	chr6	44361281	44361282	G	A	CHD
CDH20	chr18	59174775	59174776	A	G	CHD
CDH23	chr10	73483837	73483838	C	T	CHD
CDKL2	chr4	76521509	76521510	G	A	CHD
CDKN1A	chr6	36653564	36653565	G	A	CHD
CDKN3	chr14	54884585	54884586	T	C	CHD
CDR2	chr16	22358761	22358762	T	A	CHD
CDYL2	chr16	80666949	80666950	C	A	CHD
CELF3	chr1	151681749	151681750	A	G	CHD
CELSR3	chr3	48684296	48684297	C	T	CHD
CEP170	chr1	243303398	243303399	C	T	CHD
CEP250	chr20	34079116	34079117	G	A	CHD
CEP85	chr1	26603066	26603067	A	G	CHD
CES4A	chr16	67037184	67037185	C	T	CHD
CFH	chr1	196684842	196684843	C	A	CHD
CHD4	chr12	6692390	6692391	A	C	CHD
CHD4	chr12	6701644	6701645	C	A	CHD
CHD7	chr8	61761096	61761097	T	C	CHD
CHKA	chr11	67832088	67832089	T	C	CHD
CHL1	chr3	424212	424213	A	G	CHD
CHMP7	chr8	23114007	23114008	C	G	CHD
CHST9	chr18	24496528	24496529	A	G	CHD
CIT	chr12	120138604	120138605	G	A	CHD
CKAP2	chr13	53042435	53042436	G	A	CHD
CLDND1	chr3	98237765	98237766	G	A	CHD
CLIP3	chr19	36523134	36523135	A	G	CHD
CLPB	chr11	72005095	72005096	C	T	CHD
CLSTN3	chr12	7310182	7310183	C	T	CHD
CLTCL1	chr22	19184117	19184118	C	G	CHD
CLVS1	chr8	62212421	62212422	G	A	CHD
CNDP1	chr18	72228188	72228189	C	T	CHD
CNKSR1	chr1	26509843	26509844	C	A	CHD
CNKSR3	chr6	154762506	154762507	C	T	CHD
CNTF	chr11	58391723	58391724	C	A	CHD
CNTN6	chr3	1269652	1269653	C	T	CHD
COL15A1	chr9	101817609	101817610	C	T	CHD
COL20A1	chr20	61947986	61947987	C	T	CHD
COL20A1	chr20	61945189	61945190	C	T	CHD
COL4A1	chr13	110839555	110839556	C	T	CHD
COL4A2	chr13	111158793	111158794	C	G	CHD
COL4A3BP	chr5	74722259	74722260	C	T	CHD
COL6A6	chr3	130383936	130383937	G	A	CHD
COL6A6	chr3	130300412	130300413	G	A	CHD
COL7A1	chr3	48603992	48603993	G	A	CHD
COPA	chr1	160276218	160276219	A	T	CHD
COPB2	chr3	139085546	139085547	T	C	CHD
COPG1	chr3	128984439	128984440	A	G	CHD
COPG2	chr7	130301890	130301891	C	T	CHD
CORIN	chr4	47694994	47694995	G	C	CHD
CPD	chr17	28748817	28748818	C	G	CHD
CPD	chr17	28749956	28749957	C	T	CHD
CPSF1	chr8	145634455	145634456	G	C	CHD
CPT2	chr1	53675771	53675772	A	G	CHD
CRB2	chr9	126137554	126137555	G	A	CHD
CREB5	chr7	28843918	28843919	C	T	CHD
CREBRF	chr5	172517738	172517739	G	A	CHD
CRLF3	chr17	29119533	29119534	G	A	CHD
CSF1	chr1	110456921	110456922	G	A	CHD
CSF2RB	chr22	37333466	37333467	A	C	CHD
CTAGE1	chr18	19997268	19997269	G	C	CHD
CTNNA1	chr5	138266233	138266234	A	G	CHD
CTNND1	chr11	57564253	57564254	G	T	CHD
CUL4B	chrX	119672030	119672031	C	T	CHD
CUX2	chr12	111472035	111472036	C	A	CHD
CYFIP1	chr15	22925885	22925886	C	T	CHD
CYP11A1	chr15	74637540	74637541	C	T	CHD
CYP21A2	chr6	32007199	32007200	T	G	CHD
CYP26C1	chr10	94824233	94824234	G	A	CHD
CYP2J2	chr1	60377895	60377896	C	T	CHD
CYP3A4	chr7	99367757	99367758	C	A	CHD
CYP4F11	chr19	16038120	16038121	G	C	CHD
DAPK3	chr19	3963892	3963893	G	A	CHD
DCHS2	chr4	155155985	155155986	G	T	CHD
DCLRE1C	chr10	14977463	14977464	G	A	CHD
DCXR	chr17	79994631	79994632	C	T	CHD
DDB1	chr11	61081572	61081573	G	A	CHD
DDO	chr6	110729581	110729582	G	A	CHD
DDX10	chr11	108577520	108577521	G	T	CHD
DDX17	chr22	38891021	38891022	G	A	CHD
DDX51	chr12	132625533	132625534	G	C	CHD
DDX60	chr4	169194522	169194523	A	G	CHD
DDX60L	chr4	169336927	169336928	A	G	CHD
DEF8	chr16	90015939	90015940	C	G	CHD
DEFB128	chr20	168674	168675	C	T	CHD
DENND2A	chr7	140301773	140301774	C	T	CHD
DENND2C	chr1	115166209	115166210	C	T	CHD
DENND3	chr8	142188197	142188198	C	T	CHD
DFFB	chr1	3782404	3782405	G	T	CHD
DGCR2	chr22	19076892	19076893	C	T	CHD
DGKA	chr12	56334204	56334205	G	C	CHD
DGKD	chr2	234363465	234363466	G	A	CHD
DGUOK	chr2	74177834	74177835	C	A	CHD
DHX38	chr16	72133664	72133665	G	A	CHD
DHX58	chr17	40253785	40253786	A	G	CHD
DISP1	chr1	223176630	223176631	G	A	CHD
DLC1	chr8	12946133	12946134	A	G	CHD
DMBX1	chr1	46976690	46976691	G	C	CHD
DMXL1	chr5	118529551	118529552	C	T	CHD
DMXL1	chr5	118451931	118451932	A	T	CHD
DMXL2	chr15	51773736	51773737	C	G	CHD
DMXL2	chr15	51780778	51780779	T	C	CHD
DNAH10	chr12	124419298	124419299	C	T	CHD
DNAH17	chr17	76528710	76528711	C	T	CHD
DNAH17	chr17	76481648	76481649	G	C	CHD
DNAH17	chr17	76457725	76457726	G	A	CHD
DNAH5	chr5	13759005	13759006	C	T	CHD
DNAH6	chr2	84954955	84954956	T	C	CHD
DNAH9	chr17	11550419	11550420	C	T	CHD
DNAJC13	chr3	132193893	132193894	G	A	CHD
DNAJC5B	chr8	66963845	66963846	G	A	CHD
DNM3	chr1	172356452	172356453	C	G	CHD
DOCK4	chr7	111540527	111540528	T	C	CHD
DOK4	chr16	57509098	57509099	A	G	CHD
DPT	chr1	168698285	168698286	G	A	CHD
DPYD	chr1	97915760	97915761	A	G	CHD
DSC1	chr18	28719724	28719725	A	T	CHD
DSE	chr6	116757018	116757019	A	G	CHD
DSG2	chr18	29116236	29116237	T	A	CHD
DST	chr6	56401670	56401671	C	T	CHD
DTHD1	chr4	36307852	36307853	A	C	CHD
DTNA	chr18	32400760	32400761	C	T	CHD
DTX3L	chr3	122288239	122288240	C	T	CHD
DUSP27	chr1	167095977	167095978	A	G	CHD
DVL3	chr3	183885498	183885499	G	A	CHD
DYNC2H1	chr11	102985927	102985928	G	A	CHD
DZANK1	chr20	18374916	18374917	G	A	CHD
ECI1	chr16	2294528	2294529	C	T	CHD
EDC4	chr16	67912460	67912461	A	G	CHD
EEPD1	chr7	36194426	36194427	G	A	CHD
EEPD1	chr7	36327312	36327313	G	T	CHD
EEPD1	chr7	36194665	36194666	C	T	CHD
EFHD2	chr1	15755185	15755186	C	T	CHD
EFR3A	chr8	132998479	132998480	C	T	CHD
EHBP1	chr2	63217872	63217873	C	A	CHD
EHBP1	chr2	63217881	63217882	G	A	CHD
EIF2AK1	chr7	6082580	6082581	G	A	CHD
EIF3H	chr8	117671182	117671183	T	C	CHD
EIF4E2	chr2	233431909	233431910	C	T	CHD
ELAC2	chr17	12901770	12901771	G	A	CHD
ELMO2	chr20	45003944	45003945	T	C	CHD
EMC1	chr1	19547288	19547289	G	A	CHD
EML3	chr11	62378956	62378957	C	T	CHD
EML6	chr2	55185054	55185055	G	A	CHD
ENPP5	chr6	46135533	46135534	G	A	CHD
EPB41L4A	chr5	111506676	111506677	A	G	CHD
EPDR1	chr7	37989948	37989949	C	T	CHD
EPHA1	chr7	143098543	143098544	G	T	CHD
EPPK1	chr8	144946478	144946479	C	T	CHD
EPYC	chr12	91365708	91365709	C	T	CHD
ERBB2	chr17	37873603	37873604	A	G	CHD
ERBB3	chr12	56489581	56489582	C	A	CHD
ERBB3	chr12	56492601	56492602	G	A	CHD
ERLIN2	chr8	37609162	37609163	G	C	CHD
ERVMER34-1	chr4	53610273	53610274	G	A	CHD
ESAM	chr11	124626143	124626144	C	G	CHD
ETV3L	chr1	157062767	157062768	A	G	CHD
EVC	chr4	5785295	5785296	C	T	CHD
EXOC1	chr4	56730506	56730507	C	T	CHD
EXOC4	chr7	133689838	133689839	C	T	CHD
FA2H	chr16	74760123	74760124	T	C	CHD
FABP2	chr4	120243225	120243226	C	T	CHD
FADS3	chr11	61643374	61643375	C	T	CHD
FAM109B	chr22	42473350	42473351	G	T	CHD
FAM110B	chr8	59059834	59059835	C	T	CHD
FAM111A	chr11	58919797	58919798	A	G	CHD
FAM124B	chr2	225266153	225266154	A	C	CHD
FAM129C	chr19	17662698	17662699	C	T	CHD
FAM135A	chr6	71245997	71245998	G	A	CHD
FAM171B	chr2	187611952	187611953	A	T	CHD
FAM174B	chr15	93173456	93173457	C	T	CHD
FAM217B	chr20	58520018	58520019	G	T	CHD
FAM65C	chr20	49218793	49218794	C	T	CHD
FAM71B	chr5	156592883	156592884	T	C	CHD
FAM73A	chr1	78268963	78268964	G	A	CHD
FAM76A	chr1	28075645	28075646	A	G	CHD
FAM83G	chr17	18881981	18881982	G	A	CHD
FAN1	chr15	31221526	31221527	C	T	CHD
FARSB	chr2	223436665	223436666	T	C	CHD
FAT4	chr4	126372203	126372204	G	C	CHD
FAT4	chr4	126241547	126241548	A	G	CHD
FBN1	chr15	48779352	48779353	G	A	CHD
FBN1	chr15	48755319	48755320	G	T	CHD
FBN2	chr5	127624884	127624885	C	T	CHD
FBXO10	chr9	37537683	37537684	G	A	CHD
FCHO1	chr19	17889540	17889541	G	C	CHD
FEM1A	chr19	4793119	4793120	C	T	CHD
FGF12	chr3	192053222	192053223	C	T	CHD
FGFR2	chr10	123298199	123298200	C	T	CHD
FGFR4	chr5	176519482	176519483	G	A	CHD
FIG4	chr6	110062712	110062713	G	A	CHD
FKBP8	chr19	18650450	18650451	G	A	CHD
FKBP9	chr7	33020111	33020112	T	C	CHD
FLII	chr17	18151276	18151277	C	T	CHD
FLNC	chr7	128494864	128494865	G	A	CHD
FMN1	chr15	33357210	33357211	G	A	CHD
FOXI1	chr5	169535214	169535215	C	T	CHD
FOXK2	chr17	80545096	80545097	G	A	CHD
FOXRED1	chr11	126139107	126139108	C	T	CHD
FREM2	chr13	39425118	39425119	G	A	CHD
FRMD3	chr9	85926814	85926815	G	A	CHD
FRZB	chr2	183723537	183723538	C	T	CHD
FTSJ2	chr7	2279288	2279289	C	G	CHD
FUT9	chr6	96651186	96651187	C	T	CHD
FYCO1	chr3	45996828	45996829	C	T	CHD
FZD8	chr10	35929381	35929382	C	T	CHD
GABRG3	chr15	27573999	27574000	T	C	CHD
GAD1	chr2	171687488	171687489	C	A	CHD
GALNT11	chr7	151791573	151791574	G	A	CHD
GAN	chr16	81411106	81411107	G	T	CHD
GANAB	chr11	62402340	62402341	T	C	CHD
GARNL3	chr9	130117592	130117593	A	G	CHD
GCNT3	chr15	59910969	59910970	C	G	CHD
GDA	chr9	74862321	74862322	G	T	CHD
GEMIN4	chr17	650315	650316	G	A	CHD
GGA3	chr17	73242855	73242856	T	C	CHD
GIT1	chr17	27909045	27909046	A	G	CHD
GJA10	chr6	90605478	90605479	G	A	CHD
GLIPR1L2	chr12	75804254	75804255	A	G	CHD
GLIS3	chr9	4118819	4118820	C	T	CHD
GLYR1	chr16	4861270	4861271	G	A	CHD
GNA15	chr19	3162940	3162941	A	G	CHD
GNE	chr9	36219837	36219838	C	T	CHD
GNPAT	chr1	231401771	231401772	T	C	CHD
GPATCH1	chr19	33588733	33588734	C	T	CHD
GPN3	chr12	110890844	110890845	A	G	CHD
GPR1	chr2	207041094	207041095	C	A	CHD
GPR151	chr5	145895604	145895605	G	A	CHD
GPR156	chr3	119892208	119892209	T	C	CHD
GPR162	chr12	6936001	6936002	A	G	CHD
GPR20	chr8	142367137	142367138	C	T	CHD
GPRC5B	chr16	19883553	19883554	A	G	CHD
GPRC5B	chr16	19883317	19883318	C	T	CHD
GPRC5C	chr17	72440030	72440031	G	C	CHD
GPT2	chr16	46952595	46952596	G	A	CHD
GRAMD4	chr22	47061583	47061584	C	T	CHD
GSN	chr9	124080947	124080948	G	A	CHD
GTDC1	chr2	144903207	144903208	T	C	CHD
GTF2IRD1	chr7	73929752	73929753	G	A	CHD
GTPBP1	chr22	39117782	39117783	G	A	CHD
GUCY1A3	chr4	156631920	156631921	G	A	CHD
GZF1	chr20	23345431	23345432	T	C	CHD
HAS3	chr16	69148484	69148485	C	T	CHD
HAUS3	chr4	2233749	2233750	G	T	CHD
HCAR3	chr12	123200780	123200781	C	T	CHD
HCFC1	chrX	153222147	153222148	G	A	CHD
HDAC7	chr12	48192583	48192584	G	A	CHD
HDDC3	chr15	91475109	91475110	A	G	CHD
HECTD1	chr14	31576007	31576008	G	C	CHD
HELZ	chr17	65190095	65190096	T	C	CHD
HEPACAM	chr11	124793696	124793697	C	T	CHD
HEPACAM	chr11	124794637	124794638	T	C	CHD
HEPACAM2	chr7	92844863	92844864	C	T	CHD
HHIPL2	chr1	222713652	222713653	G	T	CHD
HIP1	chr7	75197529	75197530	C	G	CHD
HIP1R	chr12	123345993	123345994	G	A	CHD
HIST1H2BB	chr6	26043855	26043856	G	A	CHD
HIVEP2	chr6	143095507	143095508	G	A	CHD
HIVEP2	chr6	143074391	143074392	C	A	CHD
HIVEP2	chr6	143094132	143094133	G	A	CHD
HIVEP2	chr6	143095088	143095089	C	T	CHD
HK2	chr2	75113420	75113421	G	A	CHD
HLTF	chr3	148765821	148765822	C	T	CHD
HMCN1	chr1	186143765	186143766	C	A	CHD
HNRNPF	chr10	43882723	43882724	G	A	CHD
HOXA10	chr7	27211752	27211753	G	A	CHD
HSD3B2	chr1	119965069	119965070	C	T	CHD
HSH2D	chr19	16259588	16259589	C	T	CHD
HSP90AA1	chr14	102548076	102548077	T	C	CHD
HSP90B1	chr12	104336345	104336346	C	T	CHD
HSPA8	chr11	122931314	122931315	C	A	CHD
HTATSF1	chrX	135593380	135593381	G	A	CHD
HUWE1	chrX	53576299	53576300	G	A	CHD
HYAL4	chr7	123508760	123508761	A	G	CHD
IARS	chr9	95033929	95033930	T	C	CHD
IARS2	chr1	220276113	220276114	A	G	CHD
IFITM2	chr11	309083	309084	C	T	CHD
IFNA4	chr9	21187514	21187515	A	G	CHD
IFT140	chr16	1639624	1639625	T	G	CHD
IGDCC4	chr15	65676388	65676389	G	A	CHD
IGDCC4	chr15	65676389	65676390	G	T	CHD
IGF1R	chr15	99486219	99486220	G	A	CHD
IGF2BP2	chr3	185367215	185367216	C	T	CHD
IGF2R	chr6	160481601	160481602	C	T	CHD
IGSF21	chr1	18703295	18703296	C	T	CHD
IGSF22	chr11	18728476	18728477	G	A	CHD
IKZF4	chr12	56418929	56418930	C	T	CHD
IL11RA	chr9	34657114	34657115	G	A	CHD
IL12RB1	chr19	18180519	18180520	G	T	CHD
IL1RL2	chr2	102851532	102851533	G	A	CHD
IL2RB	chr22	37533654	37533655	C	T	CHD
INPP4B	chr4	143352345	143352346	C	T	CHD
INTS2	chr17	59974877	59974878	G	A	CHD
INTS6	chr13	52025242	52025243	G	C	CHD
IPMK	chr10	59955923	59955924	A	G	CHD
IPO4	chr14	24652282	24652283	C	A	CHD
ITGA4	chr2	182346350	182346351	C	T	CHD
ITGA7	chr12	56092244	56092245	G	A	CHD
ITGAE	chr17	3656626	3656627	T	C	CHD
ITGB7	chr12	53587554	53587555	T	C	CHD
ITPR3	chr6	33642005	33642006	G	A	CHD
ITPRIPL1	chr2	96993782	96993783	C	A	CHD
ITSN2	chr2	24521652	24521653	G	A	CHD
IWS1	chr2	128262770	128262771	G	A	CHD
JAG1	chr20	10639182	10639183	G	C	CHD
JAG2	chr14	105615634	105615635	G	A	CHD
JAKMIP2	chr5	147019204	147019205	C	T	CHD
JAKMIP2	chr5	147040725	147040726	G	A	CHD
JMJD1C	chr10	64974527	64974528	G	C	CHD
JMJD1C	chr10	65024489	65024490	C	G	CHD
JMJD7-PLA2G4B	chr15	42140043	42140044	C	T	CHD
KAT5	chr11	65486405	65486406	A	G	CHD
KBTBD12	chr3	127682220	127682221	A	G	CHD
KCNH5	chr14	63174742	63174743	T	C	CHD
KCNH6	chr17	61611391	61611392	C	T	CHD
KCNJ11	chr11	17409338	17409339	C	T	CHD
KCNJ15	chr21	39671412	39671413	C	T	CHD
KCNJ16	chr17	68128891	68128892	C	G	CHD
KCNQ1	chr11	2591911	2591912	G	A	CHD
KCNQ2	chr20	62038253	62038254	T	C	CHD
KCNU1	chr8	36721961	36721962	C	T	CHD
KCTD20	chr6	36452592	36452593	G	T	CHD
KDM3A	chr2	86705736	86705737	A	G	CHD
KDM4E	chr11	94759526	94759527	T	G	CHD
KDM5A	chr12	402268	402269	G	A	CHD
KHDC1L	chr6	73933985	73933986	C	T	CHD
KIAA0196	chr8	126093920	126093921	A	T	CHD
KIAA0196	chr8	126068992	126068993	C	T	CHD
KIAA1107	chr1	92649556	92649557	A	G	CHD
KIAA1217	chr10	24783527	24783528	G	A	CHD
KIAA1324	chr1	109737117	109737118	G	A	CHD
KIAA1549	chr7	138603597	138603598	G	A	CHD
KIAA1549	chr7	138602457	138602458	G	C	CHD
KIF14	chr1	200587669	200587670	C	G	CHD
KIF1A	chr2	241723200	241723201	C	G	CHD
KIF5A	chr12	57963048	57963049	T	C	CHD
KIF5C	chr2	149829887	149829888	G	C	CHD
KLF2	chr19	16437774	16437775	G	A	CHD
KLF4	chr9	110248171	110248172	C	T	CHD
KLHDC4	chr16	87742021	87742022	C	T	CHD
KNDC1	chr10	134981023	134981024	C	T	CHD
KPNA1	chr3	122156090	122156091	G	A	CHD
KRT1	chr12	53073723	53073724	C	G	CHD
KRT13	chr17	39659949	39659950	G	A	CHD
KRT13	chr17	39658996	39658997	G	A	CHD
LAMA1	chr18	6983182	6983183	T	A	CHD
LAMA3	chr18	21511153	21511154	C	T	CHD
LAMA5	chr20	60902648	60902649	C	T	CHD
LAMB1	chr7	107569614	107569615	A	G	CHD
LAMB2	chr3	49159235	49159236	G	A	CHD
LAMB2	chr3	49167720	49167721	G	T	CHD
LAMC1	chr1	183072552	183072553	G	A	CHD
LAMP5	chr20	9498803	9498804	C	T	CHD
LARP4	chr12	50867273	50867274	A	G	CHD
LARS2	chr3	45589011	45589012	T	C	CHD
LDLR	chr19	11227596	11227597	G	A	CHD
LENG1	chr19	54663321	54663322	C	G	CHD
LGALS4	chr19	39294413	39294414	C	T	CHD
LIFR	chr5	38502757	38502758	T	C	CHD
LIG3	chr17	33321296	33321297	G	A	CHD
LIMS2	chr2	128399713	128399714	A	G	CHD
LMAN1	chr18	57022772	57022773	C	T	CHD
LMBRD2	chr5	36122516	36122517	T	G	CHD
LMBRD2	chr5	36143277	36143278	C	T	CHD
LMF2	chr22	50943556	50943557	G	A	CHD
LMTK2	chr7	97770812	97770813	T	C	CHD
LNX1	chr4	54344769	54344770	G	C	CHD
LONRF1	chr8	12598473	12598474	T	A	CHD
LOXL2	chr8	23186064	23186065	C	T	CHD
LPA	chr6	161014990	161014991	C	T	CHD
LRAT	chr4	155665549	155665550	C	T	CHD
LRP1	chr12	57590006	57590007	C	T	CHD
LRP1B	chr2	141128301	141128302	C	T	CHD
LRP2	chr2	169997049	169997050	C	T	CHD
LRP5	chr11	68171070	68171071	G	A	CHD
LRPPRC	chr2	44190758	44190759	C	T	CHD
LRRC15	chr3	194080268	194080269	C	T	CHD
LRRC45	chr17	79985562	79985563	C	T	CHD
LRRC7	chr1	70484470	70484471	A	G	CHD
LVRN	chr5	115336793	115336794	C	T	CHD
LYST	chr1	235892951	235892952	T	G	CHD
LZTR1	chr22	21346041	21346042	C	T	CHD
LZTR1	chr22	21344764	21344765	G	A	CHD
MAGEE1	chrX	75650755	75650756	C	G	CHD
MAGEF1	chr3	184428765	184428766	C	A	CHD
MAK16	chr8	33346629	33346630	G	T	CHD
MALSU1	chr7	23340586	23340587	G	A	CHD
MAML2	chr11	95825560	95825561	G	A	CHD
MAN2A2	chr15	91456193	91456194	C	G	CHD
MAP2	chr2	210560392	210560393	G	A	CHD
MAP2K7	chr19	7977280	7977281	G	A	CHD
MAPK8IP3	chr16	1816089	1816090	C	G	CHD
MASTL	chr10	27444446	27444447	C	G	CHD
MASTL	chr10	27459496	27459497	G	A	CHD
MBOAT2	chr2	9098643	9098644	G	A	CHD
MDN1	chr6	90428332	90428333	C	T	CHD
MDN1	chr6	90417166	90417167	G	A	CHD
MED13L	chr12	116401319	116401320	G	A	CHD
MEF2BNB	chr19	19297751	19297752	G	A	CHD
MFSD8	chr4	128843111	128843112	G	A	CHD
MGA	chr15	42032252	42032253	A	G	CHD
MIB2	chr1	1563118	1563119	C	G	CHD
MINK1	chr17	4789866	4789867	C	T	CHD
MIPEP	chr13	24436488	24436489	A	G	CHD
MKRN2	chr3	12610494	12610495	C	T	CHD
MKRN2	chr3	12616399	12616400	C	T	CHD
MKRN3	chr15	23811907	23811908	C	T	CHD
MLANA	chr9	5906978	5906979	A	G	CHD
MLF1	chr3	158317915	158317916	G	C	CHD
MLH1	chr3	37053566	37053567	C	T	CHD
MMP25	chr16	3100089	3100090	C	T	CHD
MORN5	chr9	124936803	124936804	C	T	CHD
MOV10L1	chr22	50573001	50573002	G	A	CHD
MPI	chr15	75182963	75182964	C	T	CHD
MREG	chr2	216861039	216861040	T	C	CHD
MRPL28	chr16	420098	420099	G	A	CHD
MTMR3	chr22	30416540	30416541	A	G	CHD
MTSS1	chr8	125568096	125568097	G	A	CHD
MUC16	chr19	9008192	9008193	C	T	CHD
MUC17	chr7	100675545	100675546	C	T	CHD
MUC2	chr11	1092354	1092355	A	G	CHD
MUC4	chr3	195511049	195511050	G	T	CHD
MUM1	chr19	1364537	1364538	T	C	CHD
MYBPC2	chr19	50957346	50957347	G	T	CHD
MYEF2	chr15	48451046	48451047	T	C	CHD
MYH6	chr14	23874858	23874859	G	A	CHD
MYH6	chr14	23874858	23874859	G	A	CHD
MYH6	chr14	23871695	23871696	T	G	CHD
MYH9	chr22	36718485	36718486	G	A	CHD
MYL2	chr12	111348897	111348898	C	T	CHD
MYO16	chr13	109777480	109777481	G	A	CHD
MYO1G	chr7	45016655	45016656	C	T	CHD
MYO5A	chr15	52689491	52689492	C	T	CHD
MYO6	chr6	76583012	76583013	T	C	CHD
MYO7A	chr11	76886471	76886472	G	A	CHD
MYOF	chr10	95126176	95126177	C	T	CHD
MYOG	chr1	203053146	203053147	G	A	CHD
MYOM1	chr18	3164386	3164387	G	A	CHD
MYOM2	chr8	2044161	2044162	C	T	CHD
NAA16	chr13	41893009	41893010	C	T	CHD
NAB1	chr2	191524170	191524171	C	T	CHD
NALCN	chr13	101712254	101712255	C	T	CHD
NARS	chr18	55280841	55280842	C	A	CHD
NCALD	chr8	102731832	102731833	G	A	CHD
NCAPD3	chr11	134038928	134038929	G	A	CHD
NCKAP5	chr2	133540778	133540779	G	A	CHD
NCOA1	chr2	24952459	24952460	C	G	CHD
NCOA3	chr20	46279768	46279769	A	T	CHD
NCOR1	chr17	15965141	15965142	C	T	CHD
NDUFA13	chr19	19637045	19637046	A	C	CHD
NEB	chr2	152484338	152484339	T	C	CHD
NEK10	chr3	27333033	27333034	G	C	CHD
NEMF	chr14	50269442	50269443	T	C	CHD
NEO1	chr15	73552728	73552729	G	A	CHD
NEURL2	chr20	44519355	44519356	C	G	CHD
NEURL2	chr20	44517525	44517526	A	G	CHD
NEURL4	chr17	7232444	7232445	G	A	CHD
NF1	chr17	29653079	29653080	A	G	CHD
NF1	chr17	29560067	29560068	T	G	CHD
NFATC2	chr20	50071182	50071183	T	G	CHD
NFE2L3	chr7	26217636	26217637	G	A	CHD
NFKB1	chr4	103537627	103537628	C	T	CHD
NFKBIB	chr19	39396057	39396058	C	T	CHD
NFXL1	chr4	47898641	47898642	T	C	CHD
NGFR	chr17	47588006	47588007	G	A	CHD
NISCH	chr3	52522474	52522475	C	T	CHD
NISCH	chr3	52525447	52525448	G	A	CHD
NKD2	chr5	1036405	1036406	C	T	CHD
NKTR	chr3	42672716	42672717	T	A	CHD
NKTR	chr3	42675144	42675145	C	T	CHD
NLRC3	chr16	3614431	3614432	T	C	CHD
NLRC5	chr16	57054675	57054676	G	A	CHD
NLRP7	chr19	55451095	55451096	G	A	CHD
NOMO1	chr16	14968980	14968981	G	A	CHD
NOMO1	chr16	14970588	14970589	C	T	CHD
NOP2	chr12	6671052	6671053	T	C	CHD
NOP58	chr2	203162627	203162628	A	C	CHD
NOS1	chr12	117657974	117657975	T	A	CHD
NOS3	chr7	150703580	150703581	A	G	CHD
NOTCH1	chr9	139399798	139399799	C	T	CHD
NOTCH1	chr9	139412590	139412591	A	G	CHD
NOX1	chrX	100125763	100125764	C	T	CHD
NOX5	chr15	69318980	69318981	A	G	CHD
NPDC1	chr9	139937508	139937509	G	A	CHD
NPHP3	chr3	132420294	132420295	T	C	CHD
NR6A1	chr9	127316633	127316634	A	G	CHD
NRG1	chr8	32621505	32621506	C	T	CHD
NRG3	chr10	84745115	84745116	G	T	CHD
NTRK1	chr1	156837971	156837972	G	A	CHD
NUB1	chr7	151064079	151064080	G	C	CHD
NUCB1	chr19	49416351	49416352	C	T	CHD
NUDC	chr1	27269432	27269433	C	T	CHD
NUP155	chr5	37342681	37342682	C	T	CHD
NUP210L	chr1	154072574	154072575	C	T	CHD
NUP62	chr19	50412855	50412856	T	C	CHD
OBSCN	chr1	228521310	228521311	T	C	CHD
OBSCN	chr1	228503796	228503797	C	T	CHD
OBSCN	chr1	228554520	228554521	C	T	CHD
ODF2	chr9	131235269	131235270	G	A	CHD
OFD1	chrX	13781968	13781969	A	G	CHD
OGFRL1	chr6	72011254	72011255	A	G	CHD
OPHN1	chrX	67502924	67502925	G	A	CHD
OPTN	chr10	13154484	13154485	C	T	CHD
OR10H5	chr19	15905309	15905310	G	T	CHD
OR14C36	chr1	248512433	248512434	C	T	CHD
OR1L3	chr9	125437888	125437889	C	T	CHD
OR2B2	chr6	27879211	27879212	C	G	CHD
OR6C65	chr12	55794760	55794761	G	A	CHD
OR8B4	chr11	124294219	124294220	A	C	CHD
OR9K2	chr12	55523685	55523686	G	A	CHD
OSBP	chr11	59378033	59378034	G	A	CHD
OSBPL9	chr1	52242510	52242511	C	G	CHD
OTOA	chr16	21747710	21747711	G	A	CHD
OXR1	chr8	107718765	107718766	C	T	CHD
PABPC4L	chr4	135121678	135121679	T	G	CHD
PAF1	chr19	39877025	39877026	C	T	CHD
PAFAH1B2	chr11	117038229	117038230	A	G	CHD
PAFAH1B3	chr19	42801332	42801333	C	T	CHD
PAIP1	chr5	43547931	43547932	A	C	CHD
PAN3	chr13	28844904	28844905	T	C	CHD
PAPLN	chr14	73729144	73729145	A	G	CHD
PAPSS1	chr4	108574687	108574688	G	C	CHD
PAX4	chr7	127255106	127255107	G	A	CHD
PCDH1	chr5	141233712	141233713	T	C	CHD
PCDH7	chr4	31144196	31144197	C	T	CHD
PCDHA10	chr5	140236126	140236127	C	T	CHD
PCDHA12	chr5	140255057	140255058	A	G	CHD
PCDHA3	chr5	140181578	140181579	C	T	CHD
PCDHGA11	chr5	140803024	140803025	T	C	CHD
PCDHGA12	chr5	140812474	140812475	C	A	CHD
PCDHGA2	chr5	140719051	140719052	C	T	CHD
PCDHGA3	chr5	140724018	140724019	T	C	CHD
PCNXL2	chr1	233334742	233334743	A	G	CHD
PDCD1LG2	chr9	5534795	5534796	G	A	CHD
PDE3B	chr11	14891075	14891076	A	G	CHD
PDE4DIP	chr1	144931099	144931100	C	T	CHD
PDK1	chr2	173460681	173460682	G	A	CHD
PDLIM4	chr5	131598409	131598410	C	T	CHD
PDPN	chr1	13940870	13940871	C	T	CHD
PDZD3	chr11	119059386	119059387	G	A	CHD
PDZRN4	chr12	41967443	41967444	G	C	CHD
PELO	chr5	52097506	52097507	A	G	CHD
PES1	chr22	30975866	30975867	G	T	CHD
PFKM	chr12	48535103	48535104	C	G	CHD
PFKP	chr10	3178703	3178704	A	C	CHD
PGBD3	chr10	50723535	50723536	C	T	CHD
PHF20	chr20	34505420	34505421	G	C	CHD
PHF8	chrX	54044211	54044212	G	A	CHD
PHIP	chr6	79707310	79707311	G	C	CHD
PIAS1	chr15	68378853	68378854	A	G	CHD
PIGM	chr1	160001160	160001161	C	G	CHD
PIK3C2G	chr12	18439830	18439831	G	A	CHD
PIK3CD	chr1	9778769	9778770	C	G	CHD
PITX2	chr4	111553542	111553543	G	A	CHD
PKHD1	chr6	51920455	51920456	G	A	CHD
PKN3	chr9	131469612	131469613	G	A	CHD
PKP2	chr12	32974440	32974441	G	A	CHD
PKP4	chr2	159519815	159519816	G	A	CHD
PLA2R1	chr2	160832668	160832669	G	A	CHD
PLA2R1	chr2	160862217	160862218	T	A	CHD
PLBD2	chr12	113826356	113826357	C	G	CHD
PLCL2	chr3	17052064	17052065	T	A	CHD
PLD2	chr17	4721840	4721841	G	A	CHD
PLEC	chr8	145009259	145009260	C	T	CHD
PLEKHA5	chr12	19472975	19472976	A	C	CHD
PLEKHG2	chr19	39909395	39909396	A	G	CHD
PLEKHM1	chr17	43516853	43516854	G	A	CHD
PLEKHO2	chr15	65157827	65157828	C	T	CHD
PLVAP	chr19	17488061	17488062	A	G	CHD
PLXNA1	chr3	126730942	126730943	C	T	CHD
PLXNA3	chrX	153688744	153688745	C	T	CHD
PMS2	chr7	6026443	6026444	T	C	CHD
POGZ	chr1	151384188	151384189	T	C	CHD
POLE	chr12	133236064	133236065	C	T	CHD
POLL	chr10	103339499	103339500	G	A	CHD
POLR2F	chr22	38352831	38352832	T	C	CHD
POLR2M	chr15	58001393	58001394	T	G	CHD
PORCN	chrX	48368342	48368343	C	T	CHD
PPFIA2	chr12	81751877	81751878	G	T	CHD
PPIB	chr15	64449006	64449007	C	T	CHD
PPIL2	chr22	22041993	22041994	C	G	CHD
PPL	chr16	4949350	4949351	G	A	CHD
PPP1R12A	chr12	80328487	80328488	G	A	CHD
PPP1R13B	chr14	104202498	104202499	C	T	CHD
PPP1R13B	chr14	104206567	104206568	G	A	CHD
PPWD1	chr5	64867711	64867712	A	G	CHD
PRDM1	chr6	106553360	106553361	G	A	CHD
PRDM1	chr6	106554948	106554949	G	A	CHD
PRKAR2B	chr7	106799900	106799901	T	C	CHD
PRKCH	chr14	61915899	61915900	A	G	CHD
PRKCSH	chr19	11548921	11548922	C	T	CHD
PRKD3	chr2	37505008	37505009	C	T	CHD
PRKG2	chr4	82092911	82092912	G	A	CHD
PRODH	chr22	18918552	18918553	A	G	CHD
PRPF4B	chr6	4021698	4021699	G	C	CHD
PRR5L	chr11	36472781	36472782	A	G	CHD
PRRG4	chr11	32860460	32860461	C	T	CHD
PRSS27	chr16	2764102	2764103	G	A	CHD
PSEN2	chr1	227071461	227071462	T	C	CHD
PSG2	chr19	43585384	43585385	G	A	CHD
PSMB1	chr6	170862315	170862316	T	C	CHD
PSMC1	chr14	90738656	90738657	G	A	CHD
PSMD6	chr3	64008114	64008115	T	C	CHD
PSME1	chr14	24607745	24607746	G	A	CHD
PTCD1	chr7	99022657	99022658	G	A	CHD
PTCH1	chr9	98220517	98220518	C	T	CHD
PTGFRN	chr1	117509807	117509808	C	T	CHD
PTK7	chr6	43106662	43106663	C	T	CHD
PTPN11	chr12	112915522	112915523	A	G	CHD
PTPN11	chr12	112926887	112926888	G	A	CHD
PTPN11	chr12	112888204	112888205	T	G	CHD
PTPN11	chr12	112910792	112910793	G	T	CHD
PTPRB	chr12	70949881	70949882	C	T	CHD
PTPRD	chr9	8504306	8504307	G	A	CHD
PTPRU	chr1	29633644	29633645	G	A	CHD
PTPRZ1	chr7	121695046	121695047	A	G	CHD
PXDN	chr2	1670160	1670161	C	T	CHD
PZP	chr12	9355164	9355165	A	T	CHD
QTRT1	chr19	10823666	10823667	A	T	CHD
RAB10	chr2	26350019	26350020	A	G	CHD
RAB11FIP4	chr17	29844743	29844744	G	A	CHD
RABGAP1L	chr1	174340136	174340137	A	G	CHD
RABGEF1	chr7	66240309	66240310	C	T	CHD
RACGAP1	chr12	50384066	50384067	G	A	CHD
RACGAP1	chr12	50393409	50393410	C	T	CHD
RAD17	chr5	68695971	68695972	C	T	CHD
RAD9A	chr11	67163236	67163237	C	T	CHD
RALGDS	chr9	135983374	135983375	C	T	CHD
RAPGEF6	chr5	130778070	130778071	T	C	CHD
RARS2	chr6	88272476	88272477	T	C	CHD
RASGRF1	chr15	79277425	79277426	C	T	CHD
RAVER1	chr19	10441194	10441195	T	C	CHD
RBM27	chr5	145643187	145643188	T	C	CHD
RBM27	chr5	145631357	145631358	G	A	CHD
RC3H2	chr9	125622304	125622305	G	A	CHD
RCC1	chr1	28864405	28864406	G	A	CHD
RDH5	chr12	56118209	56118210	C	A	CHD
RFC4	chr3	186518948	186518949	T	G	CHD
RFWD3	chr16	74695050	74695051	T	C	CHD
RGL3	chr19	11510736	11510737	T	G	CHD
RGS20	chr8	54870930	54870931	G	A	CHD
RGSL1	chr1	182458234	182458235	A	G	CHD
RIC8A	chr11	209459	209460	C	T	CHD
RIMS3	chr1	41098743	41098744	T	C	CHD
RLBP1	chr15	89761837	89761838	G	T	CHD
RNF14	chr5	141359817	141359818	C	T	CHD
RNF141	chr11	10555630	10555631	C	T	CHD
RNF219	chr13	79233235	79233236	T	C	CHD
RNF38	chr9	36369837	36369838	C	T	CHD
RNF44	chr5	175956065	175956066	C	T	CHD
RNPEPL1	chr2	241513650	241513651	G	A	CHD
RORA	chr15	60850430	60850431	C	T	CHD
RPEL1	chr10	105006101	105006102	C	T	CHD
RPL10	chrX	153628155	153628156	C	T	CHD
RPL15	chr3	23959464	23959465	G	A	CHD
RPS6KA1	chr1	26873691	26873692	C	T	CHD
RPS6KA2	chr6	166844006	166844007	C	T	CHD
RPS6KB2	chr11	67202068	67202069	C	T	CHD
RPS8	chr1	45242405	45242406	C	T	CHD
RPTN	chr1	152127358	152127359	T	A	CHD
RPUSD4	chr11	126081528	126081529	G	A	CHD
RRAD	chr16	66956088	66956089	T	C	CHD
RRAGA	chr9	19049688	19049689	T	C	CHD
RREB1	chr6	7189415	7189416	G	A	CHD
RRM1	chr11	4133145	4133146	A	G	CHD
RS1	chrX	18690180	18690181	C	G	CHD
RSBN1	chr1	114354866	114354867	C	A	CHD
RSPO1	chr1	38095242	38095243	G	A	CHD
RUFY2	chr10	70105588	70105589	G	A	CHD
RXFP3	chr5	33937201	33937202	C	T	CHD
RYR1	chr19	39034217	39034218	T	C	CHD
RYR2	chr1	237756891	237756892	A	C	CHD
RYR3	chr15	34064172	34064173	T	C	CHD
SARS	chr1	109779064	109779065	G	A	CHD
SBF1	chr22	50898381	50898382	T	C	CHD
SBF1	chr22	50906106	50906107	C	T	CHD
SBNO1	chr12	123782547	123782548	G	A	CHD
SBNO2	chr19	1147354	1147355	C	T	CHD
SBSPON	chr8	73982044	73982045	G	A	CHD
SCAF11	chr12	46322517	46322518	C	T	CHD
SCN10A	chr3	38812781	38812782	A	T	CHD
SCN1B	chr19	35524911	35524912	C	T	CHD
SCN4B	chr11	118014690	118014691	G	A	CHD
SCNN1D	chr1	1226467	1226468	T	A	CHD
SCNN1D	chr1	1226468	1226469	C	A	CHD
SCUBE1	chr22	43619193	43619194	C	T	CHD
SDK1	chr7	4014055	4014056	G	A	CHD
SEC24A	chr5	134007547	134007548	C	T	CHD
SEL1L2	chr20	13856723	13856724	T	G	CHD
SEMA3A	chr7	83590861	83590862	T	C	CHD
SERINC4	chr15	44089056	44089057	C	T	CHD
SERPINA3	chr14	95090017	95090018	T	A	CHD
SESTD1	chr2	180047899	180047900	C	T	CHD
SETBP1	chr18	42530505	42530506	C	T	CHD
SETD3	chr14	99865080	99865081	T	C	CHD
SFXN5	chr2	73195600	73195601	G	A	CHD
SGK3	chr8	67748018	67748019	C	G	CHD
SH3TC2	chr5	148407968	148407969	C	T	CHD
SH3TC2	chr5	148406732	148406733	C	T	CHD
SI	chr3	164773070	164773071	G	A	CHD
SIGLEC5	chr19	52131277	52131278	C	T	CHD
SIRT2	chr19	39380769	39380770	A	G	CHD
SIX4	chr14	61190780	61190781	G	C	CHD
SLAMF6	chr1	160465993	160465994	G	A	CHD
SLC12A5	chr20	44678356	44678357	C	T	CHD
SLC16A12	chr10	91198854	91198855	G	A	CHD
SLC16A13	chr17	6941767	6941768	G	T	CHD
SLC16A13	chr17	6941492	6941493	C	T	CHD
SLC17A4	chr6	25770441	25770442	T	C	CHD
SLC1A5	chr19	47282023	47282024	G	A	CHD
SLC22A1	chr6	160543033	160543034	C	T	CHD
SLC22A13	chr3	38317883	38317884	C	T	CHD
SLC27A1	chr19	17608067	17608068	T	A	CHD
SLC2A10	chr20	45362432	45362433	G	C	CHD
SLC30A3	chr2	27479373	27479374	C	T	CHD
SLC30A4	chr15	45777439	45777440	T	C	CHD
SLC38A1	chr12	46599924	46599925	C	T	CHD
SLC38A3	chr3	50253225	50253226	C	T	CHD
SLC38A7	chr16	58712615	58712616	G	A	CHD
SLC5A6	chr2	27430388	27430389	G	A	CHD
SLC6A9	chr1	44466459	44466460	G	A	CHD
SLC7A14	chr3	170198241	170198242	G	C	CHD
SLCO1B3	chr12	21032523	21032524	C	T	CHD
SLCO1B3	chr12	21008005	21008006	A	G	CHD
SLCO1B7	chr12	21201659	21201660	C	T	CHD
SMAD2	chr18	45375020	45375021	C	G	CHD
SMAD4	chr18	48604675	48604676	A	G	CHD
SMARCC1	chr3	47651725	47651726	A	G	CHD
SMC2	chr9	106860734	106860735	T	G	CHD
SMCHD1	chr18	2769800	2769801	C	T	CHD
SMCR8	chr17	18220553	18220554	T	G	CHD
SMG6	chr17	2202388	2202389	T	C	CHD
SMNDC1	chr10	112055103	112055104	T	C	CHD
SMPD4	chr2	130910633	130910634	C	T	CHD
SMTN	chr22	31484013	31484014	C	T	CHD
SNAI3	chr16	88747566	88747567	C	T	CHD
SNRNP35	chr12	123950415	123950416	G	A	CHD
SNTB2	chr16	69333673	69333674	A	G	CHD
SNX13	chr7	17890572	17890573	G	A	CHD
SNX14	chr6	86256892	86256893	G	A	CHD
SNX18	chr5	53814693	53814694	C	T	CHD
SOS1	chr2	39250274	39250275	A	G	CHD
SOS1	chr2	39278351	39278352	G	T	CHD
SPARCL1	chr4	88411977	88411978	T	C	CHD
SPATA2	chr20	48523110	48523111	T	A	CHD
SPATA31C2	chr9	90748541	90748542	G	T	CHD
SPATA4	chr4	177113997	177113998	T	A	CHD
SPATA5	chr4	123855433	123855434	G	C	CHD
SPATA9	chr5	94994392	94994393	C	T	CHD
SPG7	chr16	89590480	89590481	C	G	CHD
SPPL2C	chr17	43924115	43924116	C	G	CHD
SPRY1	chr4	124322747	124322748	T	C	CHD
SSC5D	chr19	56012069	56012070	T	C	CHD
SSH2	chr17	28011656	28011657	C	A	CHD
STAB1	chr3	52547766	52547767	C	T	CHD
STAG2	chrX	123217385	123217386	G	A	CHD
STK32A	chr5	146754769	146754770	G	A	CHD
STK38L	chr12	27470295	27470296	T	G	CHD
STXBP5	chr6	147635050	147635051	A	C	CHD
SUGP2	chr19	19136978	19136979	C	T	CHD
SULT4A1	chr22	44237696	44237697	G	T	CHD
SUPT5H	chr19	39960028	39960029	G	C	CHD
SUV420H1	chr11	67942600	67942601	G	A	CHD
SUV420H1	chr11	67926494	67926495	T	G	CHD
SYT13	chr11	45265857	45265858	C	T	CHD
SYT15	chr10	46963858	46963859	C	T	CHD
SYT3	chr19	51128813	51128814	G	A	CHD
TAB2	chr6	149730744	149730745	C	G	CHD
TAF1L	chr9	32633414	32633415	G	C	CHD
TAF4	chr20	60574063	60574064	C	T	CHD
TARBP1	chr1	234527376	234527377	C	A	CHD
TARBP1	chr1	234541721	234541722	C	T	CHD
TARS2	chr1	150463152	150463153	C	G	CHD
TAS2R14	chr12	11091102	11091103	G	A	CHD
TAX1BP1	chr7	27833976	27833977	G	A	CHD
TBC1D4	chr13	75900464	75900465	G	C	CHD
TBCD	chr17	80828106	80828107	C	A	CHD
TBL3	chr16	2025064	2025065	C	T	CHD
TEX14	chr17	56657056	56657057	T	C	CHD
TFDP1	chr13	114294514	114294515	C	T	CHD
TFIP11	chr22	26895103	26895104	A	G	CHD
TGFBR3	chr1	92149359	92149360	C	T	CHD
THBS2	chr6	169632114	169632115	T	C	CHD
TIAM2	chr6	155450634	155450635	C	T	CHD
TIPARP	chr3	156395782	156395783	A	G	CHD
TJP2	chr9	71827487	71827488	T	C	CHD
TLCD2	chr17	1611082	1611083	G	A	CHD
TLK1	chr2	171862764	171862765	G	C	CHD
TLN1	chr9	35717728	35717729	G	C	CHD
TM2D2	chr8	38851145	38851146	T	C	CHD
TM4SF20	chr2	228230842	228230843	T	C	CHD
TMEM125	chr1	43738621	43738622	C	T	CHD
TMEM145	chr19	42827838	42827839	T	C	CHD
TMEM18	chr2	669840	669841	C	T	CHD
TMEM2	chr9	74315625	74315626	A	G	CHD
TMEM200A	chr6	130762682	130762683	C	G	CHD
TMEM31	chrX	102968724	102968725	A	G	CHD
TMEM38B	chr9	108456953	108456954	T	C	CHD
TMEM54	chr1	33361265	33361266	C	A	CHD
TMEM63A	chr1	226047035	226047036	T	C	CHD
TMPRSS2	chr21	42845381	42845382	C	T	CHD
TNFAIP1	chr17	26671453	26671454	G	A	CHD
TNFRSF10B	chr8	22880242	22880243	A	G	CHD
TNFRSF21	chr6	47251952	47251953	C	T	CHD
TNS1	chr2	218700825	218700826	C	T	CHD
TNXB	chr6	32038030	32038031	C	T	CHD
TOB2	chr22	41832649	41832650	A	G	CHD
TOM1	chr22	35719087	35719088	T	G	CHD
TOMM40L	chr1	161198002	161198003	G	T	CHD
TOP1MT	chr8	144406694	144406695	G	A	CHD
TOP2B	chr3	25650702	25650703	G	A	CHD
TPD52L1	chr6	125584079	125584080	G	A	CHD
TPO	chr2	1426886	1426887	C	T	CHD
TPTE	chr21	10970050	10970051	C	T	CHD
TRIB2	chr2	12880455	12880456	C	T	CHD
TRIM28	chr19	59059714	59059715	C	T	CHD
TRIM3	chr11	6478235	6478236	T	A	CHD
TRIM37	chr17	57158491	57158492	C	T	CHD
TRIM41	chr5	180651497	180651498	C	T	CHD
TRIM47	chr17	73870702	73870703	A	C	CHD
TRIM5	chr11	5688929	5688930	G	A	CHD
TRIM58	chr1	248028176	248028177	G	A	CHD
TRIM62	chr1	33613054	33613055	C	T	CHD
TRIM63	chr1	26387767	26387768	G	C	CHD
TRMT13	chr1	100605987	100605988	A	G	CHD
TRPC5	chrX	111155847	111155848	G	A	CHD
TRPS1	chr8	116426444	116426445	C	T	CHD
TSC1	chr9	135779102	135779103	G	A	CHD
TSHZ1	chr18	72998359	72998360	A	G	CHD
TTC7A	chr2	47238528	47238529	C	T	CHD
TTK	chr6	80732165	80732166	T	G	CHD
TTLL5	chr14	76286411	76286412	C	T	CHD
TTN	chr2	179574336	179574337	T	C	CHD
TTN	chr2	179577605	179577606	C	T	CHD
TTN	chr2	179598609	179598610	G	T	CHD
TTN	chr2	179431076	179431077	A	G	CHD
TTN	chr2	179613012	179613013	C	T	CHD
TTN	chr2	179422717	179422718	G	A	CHD
TUBA1C	chr12	49663618	49663619	C	T	CHD
TUBB6	chr18	12310952	12310953	G	A	CHD
TWF2	chr3	52264941	52264942	C	G	CHD
UACA	chr15	70959600	70959601	C	T	CHD
UBE2B	chr5	133707308	133707309	G	C	CHD
UBE2H	chr7	129479124	129479125	T	C	CHD
UBE2R2	chr9	33912042	33912043	C	T	CHD
UBR3	chr2	170912002	170912003	C	A	CHD
UBR4	chr1	19441939	19441940	C	T	CHD
UBR5	chr8	103357638	103357639	G	A	CHD
UBTF	chr17	42288674	42288675	G	T	CHD
UFL1	chr6	96990878	96990879	A	G	CHD
UHRF1BP1	chr6	34826613	34826614	C	T	CHD
ULK1	chr12	132403117	132403118	G	A	CHD
UMODL1	chr21	43543212	43543213	G	A	CHD
UMODL1	chr21	43547833	43547834	A	G	CHD
UNC13C	chr15	54556461	54556462	G	A	CHD
UNC5B	chr10	73047431	73047432	C	T	CHD
UNC79	chr14	94089124	94089125	A	G	CHD
UNC79	chr14	94044288	94044289	G	A	CHD
UROD	chr1	45480507	45480508	G	A	CHD
USH1C	chr11	17517146	17517147	C	T	CHD
USP34	chr2	61577784	61577785	A	G	CHD
USP4	chr3	49322313	49322314	G	A	CHD
USP4	chr3	49323556	49323557	G	C	CHD
USP44	chr12	95927819	95927820	C	A	CHD
UVSSA	chr4	1345502	1345503	G	A	CHD
VANGL1	chr1	116206571	116206572	A	G	CHD
VCAN	chr5	82816466	82816467	A	G	CHD
VIPR2	chr7	158826926	158826927	G	A	CHD
VPS13B	chr8	100587983	100587984	T	C	CHD
VPS13C	chr15	62283958	62283959	T	C	CHD
VPS33B	chr15	91543764	91543765	G	C	CHD
VPS4B	chr18	61078705	61078706	C	G	CHD
VSIG1	chrX	107301314	107301315	G	A	CHD
VWA5B1	chr1	20680597	20680598	G	A	CHD
WAC	chr10	28906586	28906587	C	T	CHD
WDFY4	chr10	50085111	50085112	G	A	CHD
WDR17	chr4	177069458	177069459	G	A	CHD
WDR37	chr10	1118232	1118233	A	G	CHD
WDR5	chr9	137005017	137005018	A	C	CHD
WDR6	chr3	49050814	49050815	A	G	CHD
WDR7	chr18	54605803	54605804	A	G	CHD
WDR86	chr7	151082208	151082209	C	T	CHD
WDR90	chr16	703377	703378	C	T	CHD
WIBG	chr12	56295662	56295663	C	A	CHD
WIPI2	chr7	5269360	5269361	C	G	CHD
WNK2	chr9	96051634	96051635	G	T	CHD
WSB1	chr17	25636220	25636221	A	G	CHD
WWC2	chr4	184130126	184130127	T	C	CHD
XPO6	chr16	28188561	28188562	C	T	CHD
XRCC5	chr2	216990667	216990668	A	C	CHD
ZBTB17	chr1	16268590	16268591	G	A	CHD
ZBTB46	chr20	62407030	62407031	G	A	CHD
ZBTB7B	chr1	154988969	154988970	G	C	CHD
ZC3H12C	chr11	110035794	110035795	G	A	CHD
ZC3H6	chr2	113089386	113089387	A	C	CHD
ZC3HAV1	chr7	138764575	138764576	C	T	CHD
ZDHHC16	chr10	99213569	99213570	C	T	CHD
ZDHHC18	chr1	27177675	27177676	G	C	CHD
ZEB2	chr2	145162465	145162466	G	T	CHD
ZFHX4	chr8	77618037	77618038	C	T	CHD
ZFP62	chr5	180277060	180277061	C	T	CHD
ZFYVE1	chr14	73437601	73437602	G	A	CHD
ZHX1	chr8	124265850	124265851	T	C	CHD
ZNF184	chr6	27419217	27419218	A	G	CHD
ZNF221	chr19	44470895	44470896	A	T	CHD
ZNF224	chr19	44611040	44611041	G	A	CHD
ZNF233	chr19	44778334	44778335	T	C	CHD
ZNF248	chr10	38121967	38121968	G	C	CHD
ZNF268	chr12	133768113	133768114	T	C	CHD
ZNF326	chr1	90482961	90482962	A	C	CHD
ZNF34	chr8	146002913	146002914	C	T	CHD
ZNF346	chr5	176449886	176449887	G	A	CHD
ZNF445	chr3	44491996	44491997	A	G	CHD
ZNF496	chr1	247464202	247464203	T	C	CHD
ZNF500	chr16	4802953	4802954	G	A	CHD
ZNF536	chr19	31025761	31025762	G	A	CHD
ZNF544	chr19	58758076	58758077	G	A	CHD
ZNF548	chr19	57910901	57910902	C	T	CHD
ZNF560	chr19	9578005	9578006	T	C	CHD
ZNF576	chr19	44101327	44101328	G	A	CHD
ZNF607	chr19	38189815	38189816	A	C	CHD
ZNF638	chr2	71597099	71597100	G	A	CHD
ZNF646	chr16	31094353	31094354	A	C	CHD
ZNF675	chr19	23836986	23836987	A	C	CHD
ZNF675	chr19	23837237	23837238	T	C	CHD
ZNF683	chr1	26691401	26691402	G	C	CHD
ZNF704	chr8	81577101	81577102	C	G	CHD
ZNF707	chr8	144773265	144773266	G	A	CHD
ZNF79	chr9	130207132	130207133	G	T	CHD
ZNFX1	chr20	47864194	47864195	T	C	CHD
ZSCAN12	chr6	28365979	28365980	C	T	CHD
ZSWIM6	chr5	60825999	60826000	C	A	CHD
ZW10	chr11	113614529	113614530	T	C	CHD
SCNN1D	chr1	1225728	1225729	G	A	control
PUSL1	chr1	1246367	1246368	G	C	control
MIB2	chr1	1558773	1558774	G	A	control
CCDC27	chr1	3679712	3679713	C	T	control
CEP104	chr1	3732034	3732035	G	A	control
NPHP4	chr1	5987743	5987744	C	T	control
KLHL21	chr1	6653605	6653606	C	T	control
RERE	chr1	8421837	8421838	C	A	control
UBE4B	chr1	10166513	10166514	G	A	control
CASZ1	chr1	10707933	10707934	C	T	control
SRM	chr1	11115911	11115912	C	G	control
ARHGEF19	chr1	16525645	16525646	G	A	control
ARHGEF10L	chr1	17953941	17953942	G	A	control
ARHGEF10L	chr1	17964464	17964465	G	A	control
UBR4	chr1	19439344	19439345	C	T	control
UBR4	chr1	19453083	19453084	G	A	control
AKR7A2	chr1	19638384	19638385	G	A	control
TMCO4	chr1	20009871	20009872	G	C	control
ZBTB40	chr1	22816652	22816653	T	C	control
C1QC	chr1	22973930	22973931	C	T	control
ASAP3	chr1	23760754	23760755	A	G	control
FUCA1	chr1	24189637	24189638	G	A	control
IL22RA1	chr1	24460745	24460746	G	A	control
SRRM1	chr1	24976569	24976570	C	T	control
PAFAH2	chr1	26299051	26299052	G	C	control
SFN	chr1	27190425	27190426	G	A	control
SLC9A1	chr1	27440651	27440652	C	T	control
FGR	chr1	27939527	27939528	C	T	control
SMPDL3B	chr1	28282220	28282221	G	A	control
SESN2	chr1	28601364	28601365	G	A	control
PTPRU	chr1	29587384	29587385	C	A	control
TMEM39B	chr1	32566109	32566110	G	A	control
PHC2	chr1	33795806	33795807	G	A	control
HMGB4	chr1	34329928	34329929	C	T	control
DLGAP3	chr1	35365699	35365700	G	A	control
ZMYM6	chr1	35477529	35477530	T	C	control
KIAA0319L	chr1	35900588	35900589	C	T	control
GNL2	chr1	38047836	38047837	C	T	control
MTF1	chr1	38280995	38280996	G	T	control
MACF1	chr1	39789892	39789893	A	G	control
MACF1	chr1	39919461	39919462	C	T	control
SCMH1	chr1	41494326	41494327	C	T	control
SLC2A1	chr1	43392757	43392758	G	A	control
CFAP57	chr1	43665168	43665169	G	A	control
PTPRF	chr1	44056717	44056718	G	A	control
PTPRF	chr1	44072028	44072029	G	A	control
KDM4A	chr1	44169773	44169774	A	T	control
TCTEX1D4	chr1	45272265	45272266	C	T	control
PRDX1	chr1	45981330	45981331	T	C	control
MOB3C	chr1	47075777	47075778	T	A	control
CYP4A22	chr1	47610398	47610399	G	A	control
SLC5A9	chr1	48697781	48697782	G	A	control
ZYG11A	chr1	53323025	53323026	C	T	control
SCP2	chr1	53513561	53513562	G	C	control
GLIS1	chr1	53975560	53975561	A	C	control
GLIS1	chr1	54059945	54059946	C	T	control
DAB1	chr1	57489302	57489303	T	G	control
TACSTD2	chr1	59041943	59041944	C	G	control
ALG6	chr1	63876902	63876903	G	A	control
RPE65	chr1	68903957	68903958	C	T	control
PTGER3	chr1	71418629	71418630	A	G	control
IFI44L	chr1	79102730	79102731	A	G	control
ODF2L	chr1	86822195	86822196	C	T	control
GBP1	chr1	89521713	89521714	C	T	control
GBP7	chr1	89615205	89615206	C	T	control
ZNF644	chr1	91403553	91403554	C	A	control
CDC7	chr1	91977406	91977407	C	T	control
ABCA4	chr1	94495149	94495150	G	C	control
OLFM3	chr1	102270080	102270081	T	C	control
COL11A1	chr1	103352553	103352554	C	A	control
SLC6A17	chr1	110737203	110737204	G	A	control
RBM15	chr1	110883028	110883029	G	A	control
MOV10	chr1	113242328	113242329	A	G	control
DCLRE1B	chr1	114454396	114454397	C	T	control
HIPK1	chr1	114483465	114483466	G	C	control
CSDE1	chr1	115282446	115282447	G	C	control
HMGCS2	chr1	120298146	120298147	A	G	control
PDE4DIP	chr1	144946679	144946680	C	T	control
SF3B4	chr1	149895598	149895599	C	T	control
ECM1	chr1	150484918	150484919	G	A	control
ADAMTSL4	chr1	150531793	150531794	G	A	control
SETDB1	chr1	150923867	150923868	T	C	control
SELENBP1	chr1	151337465	151337466	G	A	control
POGZ	chr1	151397494	151397495	C	T	control
CGN	chr1	151496788	151496789	G	A	control
RPTN	chr1	152127797	152127798	C	T	control
SPRR3	chr1	152975716	152975717	G	C	control
CHTOP	chr1	153617558	153617559	G	A	control
IL6R	chr1	154407518	154407519	C	T	control
PBXIP1	chr1	154920143	154920144	C	T	control
DCST2	chr1	154991092	154991093	G	A	control
SMG5	chr1	156244413	156244414	C	T	control
TMEM79	chr1	156256063	156256064	C	T	control
MEF2D	chr1	156446862	156446863	G	A	control
MEF2D	chr1	156450724	156450725	G	A	control
ARHGEF11	chr1	156911202	156911203	C	T	control
KIRREL	chr1	158045966	158045967	G	A	control
OR10K2	chr1	158390014	158390015	G	A	control
SPTA1	chr1	158585161	158585162	C	T	control
VSIG8	chr1	159827659	159827660	A	G	control
SLAMF6	chr1	160460439	160460440	G	C	control
APOA2	chr1	161192285	161192286	T	C	control
RGS5	chr1	163131736	163131737	C	T	control
POGK	chr1	166818302	166818303	G	A	control
POGK	chr1	166818912	166818913	C	T	control
SERPINC1	chr1	173873175	173873176	C	G	control
TNN	chr1	175067643	175067644	C	T	control
TNN	chr1	175087805	175087806	G	A	control
RALGPS2	chr1	178866830	178866831	G	A	control
FAM20B	chr1	179013335	179013336	G	A	control
SOAT1	chr1	179311251	179311252	C	A	control
TDRD5	chr1	179604942	179604943	A	G	control
TDRD5	chr1	179609036	179609037	G	A	control
CACNA1E	chr1	181706695	181706696	G	A	control
CACNA1E	chr1	181767870	181767871	G	A	control
ZNF648	chr1	182025605	182025606	G	A	control
RGSL1	chr1	182442890	182442891	C	T	control
LAMC2	chr1	183184671	183184672	C	T	control
SMG7	chr1	183520215	183520216	C	T	control
KCNT2	chr1	196251454	196251455	G	A	control
KCNT2	chr1	196397280	196397281	A	G	control
KIF14	chr1	200567526	200567527	A	G	control
KIF14	chr1	200578017	200578018	A	G	control
CAMSAP2	chr1	200811144	200811145	G	A	control
KIF21B	chr1	200971339	200971340	G	A	control
IGFN1	chr1	201193950	201193951	A	G	control
LMOD1	chr1	201869026	201869027	C	T	control
PPP1R12B	chr1	202531929	202531930	T	G	control
KDM5B	chr1	202710687	202710688	G	A	control
KDM5B	chr1	202746218	202746219	A	G	control
KLHL12	chr1	202894181	202894182	A	G	control
CHI3L1	chr1	203152802	203152803	C	T	control
PRELP	chr1	203452981	203452982	A	G	control
TMCC2	chr1	205241185	205241186	G	C	control
DIEXF	chr1	210012387	210012388	T	A	control
KCNH1	chr1	211093244	211093245	A	G	control
PPP2R5A	chr1	212532094	212532095	G	A	control
PTPN14	chr1	214542899	214542900	C	T	control
RAB3GAP2	chr1	220330796	220330797	C	G	control
RAB3GAP2	chr1	220345991	220345992	C	T	control
HHIPL2	chr1	222697000	222697001	A	G	control
DISP1	chr1	223164905	223164906	A	G	control
DISP1	chr1	223176217	223176218	C	T	control
WDR26	chr1	224612337	224612338	G	A	control
PSEN2	chr1	227076734	227076735	G	T	control
ADCK3	chr1	227170415	227170416	C	T	control
CDC42BPA	chr1	227216756	227216757	G	A	control
PRSS38	chr1	228005100	228005101	C	T	control
TRIM17	chr1	228601546	228601547	C	G	control
C1orf131	chr1	231360145	231360146	T	C	control
GNPAT	chr1	231406632	231406633	T	C	control
LGALS8	chr1	236706889	236706890	C	A	control
RGS7	chr1	240964754	240964755	C	T	control
RGS7	chr1	240976988	240976989	C	T	control
RGS7	chr1	241519016	241519017	G	T	control
SCCPDH	chr1	246921630	246921631	C	T	control
OR2B11	chr1	247615261	247615262	A	G	control
OR2W3	chr1	248058988	248058989	C	T	control
OR2M2	chr1	248344241	248344242	T	A	control
OR2T3	chr1	248637390	248637391	C	T	control
ZNF672	chr1	249142540	249142541	G	A	control
ZNF692	chr1	249149950	249149951	G	A	control
IAH1	chr2	9621531	9621532	C	T	control
DDX1	chr2	15761197	15761198	G	A	control
APOB	chr2	21230847	21230848	A	G	control
ITSN2	chr2	24469703	24469704	C	T	control
ASXL2	chr2	25966874	25966875	G	T	control
OTOF	chr2	26696933	26696934	C	T	control
TMEM214	chr2	27256971	27256972	C	T	control
AGBL5	chr2	27277572	27277573	G	A	control
AGBL5	chr2	27277604	27277605	G	A	control
AGBL5	chr2	27277605	27277606	A	G	control
CAD	chr2	27440754	27440755	C	T	control
IFT172	chr2	27669185	27669186	G	A	control
FAM179A	chr2	29222114	29222115	G	A	control
FAM179A	chr2	29259605	29259606	C	T	control
ALK	chr2	29416319	29416320	C	T	control
ALK	chr2	29754920	29754921	C	T	control
SPAST	chr2	32314635	32314636	C	G	control
SLC30A6	chr2	32445534	32445535	C	G	control
NLRC4	chr2	32475221	32475222	G	A	control
BIRC6	chr2	32692732	32692733	G	A	control
BIRC6	chr2	32693817	32693818	G	T	control
TTC27	chr2	32983502	32983503	A	G	control
CRIM1	chr2	36704126	36704127	G	A	control
STRN	chr2	37121151	37121152	C	T	control
HEATR5B	chr2	37302698	37302699	G	A	control
HNRNPLL	chr2	38796396	38796397	T	C	control
SLC8A1	chr2	40405540	40405541	A	G	control
SIX2	chr2	45233410	45233411	C	T	control
TTC7A	chr2	47205936	47205937	A	C	control
PSME4	chr2	54152702	54152703	G	T	control
CLHC1	chr2	55436919	55436920	T	G	control
USP34	chr2	61441627	61441628	G	C	control
USP34	chr2	61561047	61561048	C	T	control
XPO1	chr2	61709650	61709651	G	C	control
B3GNT2	chr2	62449633	62449634	G	C	control
WDPCP	chr2	63719990	63719991	C	T	control
UGP2	chr2	64113657	64113658	A	G	control
PCYOX1	chr2	70504330	70504331	C	G	control
TPRKB	chr2	73961681	73961682	A	T	control
HK2	chr2	75116466	75116467	C	T	control
PTCD3	chr2	86338279	86338280	G	C	control
ZNF2	chr2	95847380	95847381	C	T	control
GPAT2	chr2	96690210	96690211	C	T	control
SNRNP200	chr2	96963410	96963411	T	C	control
SNRNP200	chr2	96967338	96967339	T	C	control
ITPRIPL1	chr2	96993596	96993597	G	A	control
NCAPH	chr2	97020086	97020087	T	G	control
INPP4A	chr2	99198077	99198078	C	T	control
SH3RF3	chr2	110259140	110259141	G	A	control
TMEM87B	chr2	112873708	112873709	A	G	control
STEAP3	chr2	120003135	120003136	G	T	control
CYP27C1	chr2	127958788	127958789	C	T	control
GPR148	chr2	131487137	131487138	C	T	control
NCKAP5	chr2	134060645	134060646	G	T	control
CCNT2	chr2	135676548	135676549	A	G	control
R3HDM1	chr2	136473201	136473202	G	A	control
LCT	chr2	136567087	136567088	C	T	control
MBD5	chr2	149227282	149227283	C	G	control
NEB	chr2	152544811	152544812	C	T	control
NEB	chr2	152548840	152548841	T	A	control
CYTIP	chr2	158272558	158272559	C	T	control
UPP2	chr2	158971621	158971622	G	A	control
PKP4	chr2	159481857	159481858	G	C	control
BAZ2B	chr2	160231216	160231217	A	C	control
BAZ2B	chr2	160289730	160289731	G	A	control
SLC4A10	chr2	162728880	162728881	T	C	control
COBLL1	chr2	165542466	165542467	C	T	control
SCN3A	chr2	165950890	165950891	C	T	control
TTC21B	chr2	166788315	166788316	T	A	control
SCN1A	chr2	166854653	166854654	A	C	control
SCN1A	chr2	166903357	166903358	G	C	control
SCN9A	chr2	167145150	167145151	C	T	control
XIRP2	chr2	168100144	168100145	C	T	control
ABCB11	chr2	169780295	169780296	G	A	control
LRP2	chr2	170062839	170062840	C	T	control
RAPGEF4	chr2	173882205	173882206	G	A	control
RAPGEF4	chr2	173916446	173916447	G	A	control
TTN	chr2	179393583	179393584	C	T	control
TTN	chr2	179403476	179403477	C	A	control
TTN	chr2	179426691	179426692	G	A	control
TTN	chr2	179428377	179428378	A	C	control
TTN	chr2	179478974	179478975	G	C	control
TTN	chr2	179570028	179570029	G	C	control
ITGAV	chr2	187495572	187495573	T	C	control
DIRC1	chr2	189599590	189599591	G	A	control
WDR75	chr2	190323550	190323551	G	A	control
ASNSD1	chr2	190531878	190531879	C	T	control
MYO1B	chr2	192250615	192250616	A	G	control
DNAH7	chr2	196674473	196674474	G	A	control
GTF3C3	chr2	197641290	197641291	G	T	control
ANKRD44	chr2	197866560	197866561	T	C	control
SF3B1	chr2	198273131	198273132	T	C	control
ZDBF2	chr2	207171917	207171918	T	C	control
ADAM23	chr2	207422201	207422202	G	A	control
CPO	chr2	207823093	207823094	A	T	control
CPO	chr2	207834057	207834058	G	A	control
MAP2	chr2	210559289	210559290	G	A	control
KANSL1L	chr2	210962817	210962818	A	C	control
ABCA12	chr2	215917233	215917234	C	T	control
FN1	chr2	216246986	216246987	A	G	control
XRCC5	chr2	216992344	216992345	T	C	control
TNS1	chr2	218713427	218713428	G	A	control
AAMP	chr2	219130140	219130141	T	A	control
CCDC108	chr2	219894384	219894385	C	G	control
SLC23A3	chr2	220028162	220028163	A	G	control
SPEG	chr2	220338301	220338302	C	T	control
SLC4A3	chr2	220502406	220502407	C	T	control
ACSL3	chr2	223781139	223781140	A	G	control
DOCK10	chr2	225672437	225672438	G	A	control
COL4A4	chr2	227924238	227924239	C	T	control
C2orf83	chr2	228476257	228476258	G	T	control
SP140	chr2	231101834	231101835	C	A	control
DGKD	chr2	234356956	234356957	G	A	control
COL6A3	chr2	238303502	238303503	T	C	control
ESPNL	chr2	239025604	239025605	C	T	control
GPC1	chr2	241405042	241405043	C	T	control
ANKMY1	chr2	241421601	241421602	C	G	control
GPR35	chr2	241569629	241569630	G	A	control
KIF1A	chr2	241658531	241658532	C	T	control
SNED1	chr2	241973185	241973186	G	A	control
PASK	chr2	242046782	242046783	G	C	control
PPP1R7	chr2	242102788	242102789	C	T	control
DTYMK	chr2	242619678	242619679	C	G	control
CHL1	chr3	431031	431032	C	T	control
CNTN6	chr3	1363473	1363474	A	G	control
ITPR1	chr3	4712604	4712605	C	T	control
THUMPD3	chr3	9424940	9424941	T	C	control
SETD5	chr3	9477531	9477532	A	G	control
IRAK2	chr3	10276191	10276192	C	G	control
NUP210	chr3	13413396	13413397	C	T	control
FBLN2	chr3	13679289	13679290	C	G	control
SLC6A6	chr3	14513737	14513738	C	T	control
FGD5	chr3	14974183	14974184	A	C	control
ZNF385D	chr3	21606119	21606120	G	A	control
ARPP21	chr3	35748539	35748540	G	A	control
MYD88	chr3	38182708	38182709	G	A	control
SCN5A	chr3	38648262	38648263	T	A	control
SCN5A	chr3	38655263	38655264	G	A	control
XIRP1	chr3	39230144	39230145	G	A	control
CX3CR1	chr3	39307945	39307946	C	G	control
ANO10	chr3	43602721	43602722	C	T	control
ABHD5	chr3	43759302	43759303	G	T	control
ZKSCAN7	chr3	44611781	44611782	C	A	control
CCR9	chr3	45943150	45943151	G	T	control
LTF	chr3	46491364	46491365	C	G	control
PTH1R	chr3	46945067	46945068	C	T	control
DHX30	chr3	47887993	47887994	G	A	control
MAP4	chr3	47917384	47917385	C	T	control
MAP4	chr3	47957816	47957817	C	T	control
NME6	chr3	48336164	48336165	G	A	control
PLXNB1	chr3	48463098	48463099	C	G	control
TMEM89	chr3	48659009	48659010	G	T	control
WDR6	chr3	49051815	49051816	G	A	control
BSN	chr3	49692944	49692945	G	A	control
RNF123	chr3	49751404	49751405	A	G	control
SEMA3F	chr3	50223735	50223736	C	T	control
ZMYND10	chr3	50378857	50378858	C	G	control
ZMYND10	chr3	50379868	50379869	G	A	control
TLR9	chr3	52258313	52258314	G	A	control
BAP1	chr3	52440385	52440386	G	C	control
TNNC1	chr3	52485411	52485412	T	C	control
PBRM1	chr3	52643673	52643674	G	A	control
GNL3	chr3	52727770	52727771	A	G	control
NEK4	chr3	52771640	52771641	C	T	control
ITIH1	chr3	52813030	52813031	G	C	control
CACNA1D	chr3	53844068	53844069	G	A	control
ARHGEF3	chr3	57069147	57069148	G	A	control
FLNB	chr3	58095813	58095814	C	T	control
CADPS	chr3	62467505	62467506	T	C	control
SYNPR	chr3	63542351	63542352	G	C	control
MAGI1	chr3	65415281	65415282	C	T	control
SLC25A26	chr3	66313774	66313775	G	A	control
MITF	chr3	69987110	69987111	G	C	control
CLDND1	chr3	98235668	98235669	T	C	control
SENP7	chr3	101060605	101060606	C	T	control
ZBTB11	chr3	101390193	101390194	T	C	control
ALCAM	chr3	105266018	105266019	G	A	control
IFT57	chr3	107910423	107910424	G	A	control
C3orf52	chr3	111805384	111805385	C	G	control
CD200R1	chr3	112647683	112647684	G	C	control
BOC	chr3	112997520	112997521	A	T	control
CFAP44	chr3	113063432	113063433	C	G	control
SPICE1	chr3	113187079	113187080	C	T	control
GRAMD1C	chr3	113652472	113652473	G	A	control
KIAA1407	chr3	113724639	113724640	G	C	control
TMEM39A	chr3	119165912	119165913	T	C	control
NR1I2	chr3	119533868	119533869	G	C	control
GPR156	chr3	119886112	119886113	C	T	control
GOLGB1	chr3	121413432	121413433	C	A	control
CASR	chr3	121976035	121976036	T	C	control
SEMA5B	chr3	122641181	122641182	G	C	control
HEG1	chr3	124716598	124716599	C	T	control
KLF15	chr3	126071149	126071150	C	G	control
PLXNA1	chr3	126730937	126730938	C	A	control
MCM2	chr3	127334730	127334731	C	A	control
COPG1	chr3	128969524	128969525	G	T	control
PLXND1	chr3	129303004	129303005	C	A	control
PIK3R4	chr3	130447390	130447391	C	T	control
EPHB1	chr3	134959989	134959990	G	A	control
PCCB	chr3	136046530	136046531	A	G	control
IL20RB	chr3	136699371	136699372	C	G	control
RASA2	chr3	141328777	141328778	A	G	control
GK5	chr3	141884476	141884477	T	C	control
XRN1	chr3	142151631	142151632	A	G	control
CHST2	chr3	142840187	142840188	C	G	control
GPR171	chr3	150916550	150916551	C	A	control
GPR171	chr3	150916558	150916559	C	A	control
MED12L	chr3	151083737	151083738	A	C	control
MBNL1	chr3	152165429	152165430	C	T	control
PLCH1	chr3	155208646	155208647	G	C	control
SMC4	chr3	160148505	160148506	T	C	control
ZBBX	chr3	166958689	166958690	G	T	control
PHC3	chr3	169854332	169854333	T	C	control
ECT2	chr3	172504292	172504293	G	A	control
CCDC39	chr3	180379658	180379659	C	T	control
MAP6D1	chr3	183535205	183535206	T	C	control
VWA5B2	chr3	183955147	183955148	C	T	control
EIF4G1	chr3	184040618	184040619	G	C	control
EIF4G1	chr3	184040628	184040629	C	T	control
DGKG	chr3	186006627	186006628	C	A	control
LPP	chr3	188202396	188202397	C	T	control
ATP13A5	chr3	193016949	193016950	C	A	control
ATP13A3	chr3	194151880	194151881	T	C	control
MUC20	chr3	195453255	195453256	C	A	control
MUC4	chr3	195508570	195508571	T	C	control
MUC4	chr3	195513363	195513364	C	T	control
MUC4	chr3	195515197	195515198	C	G	control
LRCH3	chr3	197544070	197544071	G	A	control
FGFR3	chr4	1807343	1807344	G	A	control
GRK4	chr4	3029660	3029661	C	T	control
HTT	chr4	3230453	3230454	C	T	control
ADRA2C	chr4	3768664	3768665	A	G	control
OTOP1	chr4	4199649	4199650	A	G	control
ZBTB49	chr4	4322862	4322863	C	T	control
JAKMIP1	chr4	6114518	6114519	T	C	control
KIAA0232	chr4	6826251	6826252	T	C	control
KIAA0232	chr4	6864952	6864953	C	A	control
TBC1D14	chr4	7016218	7016219	T	C	control
ACOX3	chr4	8412051	8412052	C	T	control
FAM184B	chr4	17659987	17659988	T	G	control
PCDH7	chr4	31144266	31144267	G	T	control
TBC1D1	chr4	38046046	38046047	T	G	control
TBC1D1	chr4	38117540	38117541	G	A	control
WDR19	chr4	39217742	39217743	G	A	control
CHRNA9	chr4	40356092	40356093	G	A	control
CNGA1	chr4	47939222	47939223	T	A	control
FRYL	chr4	48542755	48542756	C	T	control
FIP1L1	chr4	54324895	54324896	G	C	control
UBA6	chr4	68514852	68514853	A	G	control
UGT2A3	chr4	69795678	69795679	T	G	control
UGT2B10	chr4	69879814	69879815	C	T	control
UGT2B4	chr4	70346404	70346405	G	T	control
UGT2B4	chr4	70361240	70361241	T	G	control
PRR27	chr4	71024297	71024298	C	T	control
ENAM	chr4	71509896	71509897	G	T	control
SLC4A4	chr4	72423496	72423497	T	C	control
PAQR3	chr4	79847789	79847790	G	A	control
HNRNPD	chr4	83277729	83277730	G	A	control
THAP9	chr4	83839759	83839760	C	A	control
HPSE	chr4	84231949	84231950	G	A	control
PTPN13	chr4	87684078	87684079	T	C	control
DSPP	chr4	88537293	88537294	T	C	control
DSPP	chr4	88537386	88537387	C	T	control
STPG2	chr4	98902403	98902404	G	C	control
ADH6	chr4	100137359	100137360	C	A	control
NPNT	chr4	106858264	106858265	T	C	control
TBCK	chr4	107151531	107151532	G	A	control
CFI	chr4	110681733	110681734	T	C	control
ALPK1	chr4	113303645	113303646	G	A	control
TRAM1L1	chr4	118005908	118005909	T	A	control
FAT4	chr4	126411442	126411443	G	A	control
FAT4	chr4	126411528	126411529	C	T	control
C4orf29	chr4	128938655	128938656	C	T	control
PABPC4L	chr4	135121558	135121559	A	G	control
SETD7	chr4	140454413	140454414	C	T	control
MAML3	chr4	140640595	140640596	C	T	control
SCOC	chr4	141294799	141294800	G	A	control
INPP4B	chr4	143235910	143235911	C	T	control
LRBA	chr4	151793882	151793883	C	T	control
DCHS2	chr4	155241850	155241851	C	T	control
MAP9	chr4	156281412	156281413	C	T	control
FAM198B	chr4	159091466	159091467	C	T	control
TLL1	chr4	166996083	166996084	C	T	control
SPOCK3	chr4	167921555	167921556	G	C	control
SPOCK3	chr4	167921569	167921570	G	C	control
WWC2	chr4	184174952	184174953	G	C	control
ENPP6	chr4	185012497	185012498	C	T	control
IRF2	chr4	185350212	185350213	C	T	control
SNX25	chr4	186272640	186272641	T	C	control
FAT1	chr4	187517847	187517848	G	A	control
PLEKHG4B	chr5	174101	174102	C	T	control
SLC9A3	chr5	479988	479989	C	T	control
SLC6A3	chr5	1394869	1394870	G	A	control
ADCY2	chr5	7707861	7707862	G	A	control
CTNND2	chr5	11018110	11018111	C	T	control
DNAH5	chr5	13841075	13841076	C	T	control
PDZD2	chr5	32052738	32052739	C	T	control
PDZD2	chr5	32087697	32087698	G	A	control
SLC45A2	chr5	33982499	33982500	T	C	control
C5orf42	chr5	37169474	37169475	T	C	control
C5orf42	chr5	37177726	37177727	T	C	control
C5orf42	chr5	37187589	37187590	G	A	control
NUP155	chr5	37329314	37329315	A	G	control
MROH2B	chr5	41048455	41048456	G	C	control
GZMA	chr5	54403677	54403678	C	T	control
GPBP1	chr5	56527121	56527122	C	T	control
ZSWIM6	chr5	60768571	60768572	C	T	control
SGTB	chr5	64966113	64966114	G	A	control
NLN	chr5	65084148	65084149	T	C	control
RAD17	chr5	68710100	68710101	C	T	control
MAP1B	chr5	71494925	71494926	C	T	control
MRPS27	chr5	71529947	71529948	T	C	control
TMEM174	chr5	72469088	72469089	C	T	control
HMGCR	chr5	74647065	74647066	A	T	control
POC5	chr5	74981032	74981033	A	G	control
THBS4	chr5	79354067	79354068	C	G	control
ANKRD34B	chr5	79855612	79855613	C	T	control
PJA2	chr5	108698617	108698618	C	T	control
MAN2A1	chr5	109051865	109051866	G	A	control
CAMK4	chr5	110809064	110809065	G	A	control
MCC	chr5	112389550	112389551	G	A	control
CCDC112	chr5	114620571	114620572	G	C	control
PRR16	chr5	120021781	120021782	A	C	control
CSNK1G3	chr5	122950083	122950084	C	A	control
CTXN3	chr5	126993225	126993226	C	G	control
RAPGEF6	chr5	130799834	130799835	A	G	control
RAPGEF6	chr5	130840409	130840410	T	C	control
GDF9	chr5	132197444	132197445	T	C	control
AFF4	chr5	132232690	132232691	C	T	control
SEC24A	chr5	134050740	134050741	C	G	control
DCANP1	chr5	134782090	134782091	G	A	control
TRPC7	chr5	135583283	135583284	C	T	control
BRD8	chr5	137496674	137496675	G	T	control
SLC23A1	chr5	138714321	138714322	C	T	control
PCDHB13	chr5	140594978	140594979	C	G	control
ARHGAP26	chr5	142281565	142281566	G	A	control
ARHGAP26	chr5	142287333	142287334	A	G	control
TCERG1	chr5	145890146	145890147	G	A	control
SYNPO	chr5	150027514	150027515	G	A	control
SYNPO	chr5	150029164	150029165	C	T	control
G3BP1	chr5	151173741	151173742	A	G	control
GRIA1	chr5	153085381	153085382	G	A	control
FAM114A2	chr5	153390809	153390810	T	C	control
NIPAL4	chr5	156899538	156899539	G	A	control
ATP10B	chr5	160097540	160097541	G	A	control
CCNG1	chr5	162869088	162869089	C	A	control
TENM2	chr5	167379808	167379809	A	G	control
SPDL1	chr5	169025514	169025515	C	T	control
STK10	chr5	171509348	171509349	A	G	control
UBTD2	chr5	171639000	171639001	G	A	control
RPL26L1	chr5	172396449	172396450	G	A	control
DRD1	chr5	174868888	174868889	T	G	control
DRD1	chr5	174869391	174869392	G	A	control
NSD1	chr5	176715870	176715871	C	G	control
GRK6	chr5	176860930	176860931	C	T	control
ADAMTS2	chr5	178541308	178541309	G	A	control
MAPK9	chr5	179668065	179668066	T	C	control
GFPT2	chr5	179745824	179745825	G	A	control
BTNL8	chr5	180377160	180377161	G	A	control
BTNL9	chr5	180485371	180485372	T	A	control
EXOC2	chr6	489024	489025	G	C	control
LYRM4	chr6	5216964	5216965	A	G	control
GCNT2	chr6	10529777	10529778	G	A	control
GCNT2	chr6	10586329	10586330	G	T	control
TMEM170B	chr6	11575683	11575684	T	C	control
HIVEP1	chr6	12124121	12124122	G	T	control
HIVEP1	chr6	12126009	12126010	C	G	control
RANBP9	chr6	13622663	13622664	C	T	control
KDM1B	chr6	18207641	18207642	C	T	control
MRS2	chr6	24418365	24418366	A	T	control
FAM65B	chr6	24832531	24832532	C	T	control
HIST1H3G	chr6	26271589	26271590	G	A	control
HIST1H4H	chr6	26285459	26285460	C	G	control
OR2B6	chr6	27925793	27925794	A	G	control
DDR1	chr6	30866801	30866802	C	T	control
PBX2	chr6	32155878	32155879	T	A	control
BRD2	chr6	32942325	32942326	G	T	control
SYNGAP1	chr6	33409078	33409079	T	C	control
GRM4	chr6	34004081	34004082	G	A	control
TCP11	chr6	35088752	35088753	G	A	control
PPARD	chr6	35378933	35378934	G	A	control
ARMC12	chr6	35716620	35716621	C	T	control
GLP1R	chr6	39041544	39041545	G	A	control
KIF6	chr6	39512336	39512337	C	T	control
KIF6	chr6	39607479	39607480	C	T	control
PGC	chr6	41711106	41711107	G	C	control
USP49	chr6	41771651	41771652	C	T	control
BYSL	chr6	41897934	41897935	T	C	control
BYSL	chr6	41898447	41898448	A	G	control
UBR2	chr6	42657337	42657338	G	T	control
CRIP3	chr6	43276059	43276060	T	C	control
POLR1C	chr6	43487550	43487551	C	T	control
SPATS1	chr6	44310865	44310866	C	T	control
ENPP5	chr6	46129343	46129344	C	T	control
MLIP	chr6	53986369	53986370	A	C	control
HMGCLL1	chr6	55364048	55364049	C	A	control
LMBRD1	chr6	70408937	70408938	T	C	control
COL12A1	chr6	75843099	75843100	C	G	control
SENP6	chr6	76412394	76412395	G	A	control
MYO6	chr6	76527290	76527291	G	A	control
IBTK	chr6	82950116	82950117	G	A	control
PGM3	chr6	83888414	83888415	G	A	control
SNAP91	chr6	84366511	84366512	G	T	control
NT5E	chr6	86201765	86201766	A	G	control
MDN1	chr6	90491161	90491162	T	C	control
EPHA7	chr6	93965573	93965574	T	C	control
WASF1	chr6	110426651	110426652	T	C	control
LAMA4	chr6	112437116	112437117	G	A	control
LAMA4	chr6	112513028	112513029	T	A	control
FAM26E	chr6	116833068	116833069	C	T	control
GPRC6A	chr6	117127587	117127588	C	T	control
FAM184A	chr6	119341250	119341251	C	T	control
CENPW	chr6	126661433	126661434	C	T	control
LAMA2	chr6	129468179	129468180	A	C	control
TAAR8	chr6	132874026	132874027	A	G	control
NMBR	chr6	142396878	142396879	A	G	control
HIVEP2	chr6	143094724	143094725	G	A	control
SHPRH	chr6	146256505	146256506	A	T	control
ADGB	chr6	147122372	147122373	T	G	control
SASH1	chr6	148867273	148867274	C	T	control
LATS1	chr6	149983363	149983364	C	A	control
ULBP1	chr6	150289945	150289946	G	A	control
RMND1	chr6	151744676	151744677	T	C	control
SYNE1	chr6	152782745	152782746	C	T	control
SYNE1	chr6	152782781	152782782	C	T	control
NOX3	chr6	155732362	155732363	G	C	control
ZDHHC14	chr6	158066870	158066871	C	T	control
SYNJ2	chr6	158484894	158484895	C	T	control
SERAC1	chr6	158538771	158538772	A	T	control
SYTL3	chr6	159184511	159184512	G	A	control
FNDC1	chr6	159660689	159660690	A	G	control
IGF2R	chr6	160494298	160494299	G	A	control
LPA	chr6	161027658	161027659	C	T	control
AGPAT4	chr6	161575299	161575300	T	C	control
QKI	chr6	163836245	163836246	G	C	control
MLLT4	chr6	168276025	168276026	G	A	control
FAM20C	chr7	295875	295876	C	T	control
PRKAR1B	chr7	645849	645850	C	T	control
GET4	chr7	933567	933568	C	T	control
SDK1	chr7	4213980	4213981	A	G	control
AP5Z1	chr7	4827799	4827800	A	C	control
ACTB	chr7	5567392	5567393	G	A	control
RNF216	chr7	5781332	5781333	T	C	control
C7orf26	chr7	6639796	6639797	C	T	control
GLCCI1	chr7	8125926	8125927	C	G	control
PHF14	chr7	11068420	11068421	G	C	control
THSD7A	chr7	11630184	11630185	G	A	control
VWDE	chr7	12384052	12384053	G	A	control
VWDE	chr7	12428867	12428868	G	A	control
MACC1	chr7	20198319	20198320	A	G	control
CDCA7L	chr7	21946024	21946025	C	T	control
FAM126A	chr7	23018041	23018042	A	G	control
OSBPL3	chr7	24905794	24905795	C	T	control
C7orf71	chr7	26686145	26686146	C	T	control
CCDC129	chr7	31609422	31609423	G	C	control
DBNL	chr7	44099711	44099712	G	A	control
CAMK2B	chr7	44282205	44282206	C	T	control
RAMP3	chr7	45217017	45217018	T	C	control
ABCA13	chr7	48315281	48315282	C	A	control
DDC	chr7	50611650	50611651	C	T	control
CCT6A	chr7	56123475	56123476	G	C	control
ZNF138	chr7	64292064	64292065	C	T	control
GUSB	chr7	65444784	65444785	G	A	control
TYW1	chr7	66474646	66474647	T	C	control
WBSCR17	chr7	71130438	71130439	G	A	control
FKBP6	chr7	72754788	72754789	G	T	control
PTPN12	chr7	77265143	77265144	G	A	control
SEMA3E	chr7	83032033	83032034	A	T	control
DBF4	chr7	87514406	87514407	A	G	control
CLDN12	chr7	90042607	90042608	C	T	control
MTERF1	chr7	91503939	91503940	C	T	control
PEX1	chr7	92146618	92146619	C	T	control
FAM133B	chr7	92207483	92207484	C	T	control
SAMD9L	chr7	92765185	92765186	G	A	control
LMTK2	chr7	97823255	97823256	C	A	control
TRRAP	chr7	98508791	98508792	C	T	control
ARPC1B	chr7	98988624	98988625	T	G	control
MEPCE	chr7	100028770	100028771	G	A	control
TFR2	chr7	100225018	100225019	G	C	control
MUC17	chr7	100684785	100684786	T	G	control
MOGAT3	chr7	100844114	100844115	C	T	control
SPDYE6	chr7	101988959	101988960	G	A	control
RELN	chr7	103205916	103205917	C	T	control
KMT2E	chr7	104715226	104715227	G	A	control
KMT2E	chr7	104748194	104748195	A	C	control
PIK3CG	chr7	106519964	106519965	T	G	control
PNPLA8	chr7	108128242	108128243	C	G	control
CFTR	chr7	117180172	117180173	C	T	control
CPED1	chr7	120655833	120655834	A	G	control
GRM8	chr7	126544175	126544176	T	C	control
TNPO3	chr7	128637557	128637558	C	T	control
AHCYL2	chr7	129008377	129008378	A	G	control
NRF1	chr7	129357156	129357157	C	T	control
CPA4	chr7	129946691	129946692	G	C	control
COPG2	chr7	130351724	130351725	C	G	control
PLXNA4	chr7	131870221	131870222	C	A	control
PLXNA4	chr7	131895854	131895855	C	T	control
CNOT4	chr7	135078801	135078802	G	A	control
PARP12	chr7	139724473	139724474	A	C	control
OR9A2	chr7	142723843	142723844	A	G	control
OR6V1	chr7	142750118	142750119	T	G	control
OR2F2	chr7	143633093	143633094	T	C	control
NOBOX	chr7	144097258	144097259	C	T	control
ZNF786	chr7	148769527	148769528	G	C	control
LRRC61	chr7	150034255	150034256	C	T	control
GIMAP8	chr7	150174227	150174228	C	T	control
AOC1	chr7	150553908	150553909	G	T	control
AGAP3	chr7	150839299	150839300	C	T	control
KMT2C	chr7	151927088	151927089	A	G	control
NOM1	chr7	156759003	156759004	G	A	control
PTPRN2	chr7	158109593	158109594	G	A	control
ESYT2	chr7	158554200	158554201	G	A	control
ESYT2	chr7	158580719	158580720	A	G	control
MYOM2	chr8	2063784	2063785	A	G	control
MCPH1	chr8	6272345	6272346	A	G	control
SGK223	chr8	8175946	8175947	C	T	control
XKR6	chr8	10756046	10756047	C	A	control
CTSB	chr8	11703277	11703278	C	T	control
SLC7A2	chr8	17419568	17419569	G	A	control
FGL1	chr8	17731960	17731961	G	T	control
PCM1	chr8	17817585	17817586	G	A	control
BIN3	chr8	22481477	22481478	T	G	control
RHOBTB2	chr8	22862103	22862104	G	T	control
RHOBTB2	chr8	22873174	22873175	G	A	control
EBF2	chr8	25898177	25898178	G	T	control
ZMAT4	chr8	40554908	40554909	G	A	control
KAT6A	chr8	41792345	41792346	C	T	control
PENK	chr8	57354402	57354403	G	T	control
CYP7A1	chr8	59409569	59409570	C	A	control
CHD7	chr8	61778299	61778300	C	T	control
ARMC1	chr8	66534523	66534524	C	A	control
MTFR1	chr8	66619310	66619311	C	T	control
PREX2	chr8	69002938	69002939	C	T	control
IL7	chr8	79650840	79650841	G	C	control
WWP1	chr8	87424008	87424009	G	T	control
SLC26A7	chr8	92301443	92301444	A	G	control
NDUFAF6	chr8	96059350	96059351	T	A	control
VPS13B	chr8	100115269	100115270	G	A	control
VPS13B	chr8	100479647	100479648	C	T	control
TRPS1	chr8	116616370	116616371	C	T	control
TRPS1	chr8	116616939	116616940	C	A	control
EIF3H	chr8	117671159	117671160	C	T	control
TAF2	chr8	120772888	120772889	A	G	control
COL14A1	chr8	121160096	121160097	C	T	control
HAS2	chr8	122641511	122641512	G	C	control
ZHX2	chr8	123964365	123964366	A	T	control
FER1L6	chr8	124992953	124992954	A	G	control
FER1L6	chr8	125076781	125076782	G	A	control
ADCY8	chr8	131826324	131826325	C	T	control
AGO2	chr8	141542670	141542671	T	C	control
NAPRT	chr8	144658322	144658323	C	T	control
ZNF623	chr8	144733006	144733007	A	G	control
SCRIB	chr8	144893204	144893205	G	A	control
OPLAH	chr8	145110037	145110038	C	T	control
SLC52A2	chr8	145583314	145583315	G	C	control
KIFC2	chr8	145691810	145691811	C	T	control
RECQL4	chr8	145736921	145736922	C	T	control
KANK1	chr9	712391	712392	G	C	control
KANK1	chr9	713252	713253	T	C	control
RFX3	chr9	3271044	3271045	G	C	control
RFX3	chr9	3330329	3330330	A	C	control
GLIS3	chr9	3828333	3828334	A	C	control
RLN2	chr9	5300430	5300431	G	C	control
RIC1	chr9	5756245	5756246	A	G	control
KIAA2026	chr9	5922998	5922999	G	A	control
ADAMTSL1	chr9	18889719	18889720	G	A	control
DENND4C	chr9	19346144	19346145	C	G	control
RPS6	chr9	19379607	19379608	G	A	control
IFNA4	chr9	21187295	21187296	C	T	control
EQTN	chr9	27291043	27291044	G	T	control
KIF24	chr9	34297076	34297077	C	T	control
ARID3C	chr9	34621478	34621479	C	G	control
VCP	chr9	35057453	35057454	C	T	control
FANCG	chr9	35074146	35074147	A	C	control
RUSC2	chr9	35558532	35558533	C	T	control
CD72	chr9	35616068	35616069	C	A	control
ALDH1B1	chr9	38396803	38396804	G	A	control
FAM189A2	chr9	71986455	71986456	A	C	control
GNA14	chr9	80039081	80039082	G	A	control
SPATA31D1	chr9	84607957	84607958	A	G	control
SPATA31D1	chr9	84608198	84608199	C	T	control
HNRNPK	chr9	86585712	86585713	C	T	control
NTRK2	chr9	87338562	87338563	T	C	control
AGTPBP1	chr9	88261246	88261247	G	C	control
C9orf3	chr9	97563095	97563096	C	T	control
PTCH1	chr9	98229663	98229664	A	T	control
PTCH1	chr9	98279101	98279102	T	G	control
ERCC6L2	chr9	98740437	98740438	G	A	control
HEMGN	chr9	100692468	100692469	G	A	control
CORO2A	chr9	100888937	100888938	C	G	control
OR13F1	chr9	107266907	107266908	G	A	control
ACTL7B	chr9	111618207	111618208	C	T	control
MUSK	chr9	113563216	113563217	C	G	control
FKBP15	chr9	115962237	115962238	G	A	control
COL27A1	chr9	117005833	117005834	C	T	control
CNTRL	chr9	123886360	123886361	A	T	control
NDUFA8	chr9	124910470	124910471	G	T	control
OR1J2	chr9	125273715	125273716	G	A	control
RABGAP1	chr9	125852098	125852099	C	A	control
NEK6	chr9	127089684	127089685	C	T	control
OLFML2A	chr9	127549360	127549361	T	C	control
GAPVD1	chr9	128112611	128112612	C	T	control
GAPVD1	chr9	128118024	128118025	C	A	control
ZBTB34	chr9	129641829	129641830	A	G	control
PTGES2	chr9	130886022	130886023	T	A	control
SET	chr9	131454234	131454235	A	G	control
ABL1	chr9	133759723	133759724	T	C	control
C9orf171	chr9	135357713	135357714	G	A	control
C9orf171	chr9	135418361	135418362	G	C	control
GTF3C5	chr9	135927514	135927515	G	A	control
VAV2	chr9	136629188	136629189	G	T	control
FCN2	chr9	137779164	137779165	G	T	control
FCN2	chr9	137779165	137779166	A	T	control
PPP1R26	chr9	138378305	138378306	G	A	control
UBAC1	chr9	138825253	138825254	G	A	control
GRIN1	chr9	140056432	140056433	C	A	control
NELFB	chr9	140166616	140166617	C	T	control
FAM157B	chr9	141107532	141107533	G	A	control
FAM157B	chr9	141107535	141107536	G	A	control
DIP2C	chr10	375508	375509	G	A	control
LARP4B	chr10	871028	871029	G	T	control
PITRM1	chr10	3207620	3207621	G	A	control
FAM208B	chr10	5791977	5791978	T	C	control
CELF2	chr10	11330450	11330451	C	T	control
CDC123	chr10	12257792	12257793	G	A	control
DCLRE1C	chr10	14951128	14951129	C	T	control
DCLRE1C	chr10	14995952	14995953	G	A	control
RSU1	chr10	16806499	16806500	G	A	control
CUBN	chr10	17089528	17089529	G	T	control
STAM	chr10	17746508	17746509	A	T	control
SLC39A12	chr10	18276411	18276412	C	T	control
NSUN6	chr10	18903391	18903392	A	C	control
ANKRD26	chr10	27389201	27389202	C	T	control
BAMBI	chr10	28971294	28971295	A	G	control
KIAA1462	chr10	30336660	30336661	G	A	control
ARHGAP12	chr10	32106767	32106768	T	C	control
ITGB1	chr10	33224470	33224471	T	C	control
MAPK8	chr10	49634445	49634446	T	C	control
MAPK8	chr10	49634451	49634452	A	T	control
WDFY4	chr10	49917964	49917965	T	C	control
CHAT	chr10	50835751	50835752	C	T	control
C10orf53	chr10	50916479	50916480	G	A	control
IPMK	chr10	59955894	59955895	C	A	control
JMJD1C	chr10	64968220	64968221	C	T	control
LRRTM3	chr10	68687980	68687981	T	C	control
MYPN	chr10	69934149	69934150	C	A	control
ADAMTS14	chr10	72489973	72489974	G	A	control
UNC5B	chr10	73039592	73039593	G	C	control
CDH23	chr10	73461915	73461916	C	T	control
PLA2G12B	chr10	74701045	74701046	T	C	control
FAM149B1	chr10	74968484	74968485	C	T	control
USP54	chr10	75264681	75264682	G	A	control
VCL	chr10	75860759	75860760	A	G	control
ZMIZ1	chr10	81058924	81058925	G	A	control
ZCCHC24	chr10	81146111	81146112	G	A	control
CCSER2	chr10	86131993	86131994	G	A	control
LDB3	chr10	88478537	88478538	G	T	control
ACSM6	chr10	96970503	96970504	G	A	control
ALDH18A1	chr10	97402823	97402824	C	T	control
LCOR	chr10	98711910	98711911	C	T	control
C10orf12	chr10	98744250	98744251	G	C	control
ZDHHC16	chr10	99211654	99211655	G	A	control
PI4K2A	chr10	99426262	99426263	C	T	control
DNMBP	chr10	101715713	101715714	G	A	control
DNMBP	chr10	101716818	101716819	C	T	control
C10orf76	chr10	103771484	103771485	T	C	control
HPS6	chr10	103827307	103827308	C	T	control
PPRC1	chr10	103908622	103908623	G	A	control
CNNM2	chr10	104835899	104835900	G	A	control
PDCD11	chr10	105184867	105184868	G	A	control
CFAP43	chr10	105890026	105890027	C	G	control
ADD3	chr10	111882046	111882047	C	A	control
PDCD4	chr10	112650335	112650336	G	A	control
HABP2	chr10	115338510	115338511	A	T	control
EIF3A	chr10	120818849	120818850	A	G	control
BAG3	chr10	121429631	121429632	G	A	control
TACC2	chr10	123985964	123985965	C	T	control
FAM196A	chr10	128973964	128973965	C	T	control
GLRX3	chr10	131959215	131959216	C	G	control
TUBGCP2	chr10	135094781	135094782	G	A	control
RIC8A	chr11	212683	212684	C	T	control
IFITM2	chr11	308353	308354	T	C	control
B4GALNT4	chr11	373218	373219	C	T	control
ANO9	chr11	418793	418794	G	T	control
RNH1	chr11	498025	498026	C	T	control
LRRC56	chr11	541592	541593	G	C	control
PIDD1	chr11	800597	800598	C	T	control
MUC6	chr11	1018419	1018420	T	G	control
MUC2	chr11	1094678	1094679	G	A	control
MUC5B	chr11	1267628	1267629	G	C	control
MUC5B	chr11	1267630	1267631	C	T	control
MUC5B	chr11	1268762	1268763	G	A	control
TSSC4	chr11	2424232	2424233	C	T	control
NAP1L4	chr11	2999515	2999516	G	A	control
TRIM68	chr11	4621562	4621563	G	A	control
TRIM5	chr11	5699638	5699639	T	C	control
C11orf42	chr11	6231118	6231119	C	T	control
OR5P3	chr11	7846682	7846683	G	A	control
TUB	chr11	8118830	8118831	C	T	control
TRIM66	chr11	8671376	8671377	G	A	control
C11orf16	chr11	8942970	8942971	G	T	control
RNF141	chr11	10540637	10540638	C	T	control
ZBED5	chr11	10875289	10875290	A	G	control
USP47	chr11	11969598	11969599	G	A	control
INSC	chr11	15222446	15222447	G	A	control
PLEKHA7	chr11	16863103	16863104	A	C	control
PIK3C2A	chr11	17122937	17122938	T	C	control
TPH1	chr11	18057666	18057667	T	G	control
SPTY2D1	chr11	18637234	18637235	G	A	control
NELL1	chr11	21135208	21135209	C	T	control
SLC17A6	chr11	22387188	22387189	T	C	control
ABTB2	chr11	34182469	34182470	C	T	control
ABTB2	chr11	34186240	34186241	G	A	control
CD44	chr11	35211583	35211584	C	T	control
ALKBH3	chr11	43905539	43905540	G	A	control
ACCS	chr11	44089281	44089282	A	G	control
CHRM4	chr11	46407022	46407023	G	A	control
MADD	chr11	47296388	47296389	G	T	control
MADD	chr11	47345245	47345246	C	A	control
RAPSN	chr11	47470383	47470384	C	T	control
[truncated: 6,528 more rows]
